# Supplementary material for: Single-nucleus transcriptome sequencing reveals hepatic cell atlas in pigs
Source: BMC Genomics. 2023 Dec 12;24:770. doi: 10.1186/s12864-023-09765-9 (PMC10717992; doi:10.1186/s12864-023-09765-9)
Supplement: Supplementary file 1 — Additional file 1. Table S1. Gene number in each cluster. [file 12864_2023_9765_MOESM1_ESM.xlsx]

## Sheet: Sheet1
	Table S1.Gene number in each cluster
Cluster	Number of genes with expression of 0	expression >0
0	11793	20115
1	14894	17014
2	15922	15986
3	15061	16847
4	15232	16676
5	16165	15743
6	17422	14486
7	17483	14425
8	17743	14165
9	18647	13261
10	21025	10883
11	22367	9541
12	22767	9141
