# Supplementary material for: Single-nucleus transcriptome sequencing reveals hepatic cell atlas in pigs
Source: BMC Genomics. 2023 Dec 12;24:770. doi: 10.1186/s12864-023-09765-9 (PMC10717992; doi:10.1186/s12864-023-09765-9)
Supplement: Supplementary file 2 — Additional file 2. Table S2. Cell number in each cluster. [file 12864_2023_9765_MOESM2_ESM.xlsx]

## Sheet: Sheet1
Table S2. Cell number in each cluster
Cluster	cell number	DHL	DHBL	DHL	DHBL
0	822	573	249	0.4229	0.2126
1	378	105	273	0.0775	0.2331
2	246	136	110	0.1004	0.0939
3	225	109	116	0.0804	0.0991
4	224	110	114	0.0812	0.0974
5	216	110	106	0.0812	0.0905
6	93	68	25	0.0502	0.0213
7	90	46	44	0.0339	0.0376
8	81	35	46	0.0258	0.0393
9	73	41	32	0.0303	0.0273
10	41	3	38	0.0022	0.0325
11	20	12	8	0.0089	0.0068
12	17	7	10	0.0052	0.0085
