# Supplementary material for: Single-nucleus transcriptome sequencing reveals hepatic cell atlas in pigs
Source: BMC Genomics. 2023 Dec 12;24:770. doi: 10.1186/s12864-023-09765-9 (PMC10717992; doi:10.1186/s12864-023-09765-9)
Supplement: Supplementary file 3 — Additional file 3. Table S3. The top five expression genes from each cluster. [file 12864_2023_9765_MOESM3_ESM.xlsx]

## Sheet: Sheet1
Table S3. The top five expression genes from each cluster
Cluster 0	EXT1	LDB2	PTPRM	LRMDA	RBMS3
Cluster 1	PTPRC	MBNL1	COX2	DOCK10	SKAP1
Cluster 2	CBLB	NCALD	RABGAP1L	COX1	FYN
Cluster 3	ALB	FGB	FGG	CPS1	SERPINA3-2
Cluster 4	SLC8A1	CD163	PSD3	ARHGAP15	ZEB2
Cluster 5	HBB	RN18S	COX3	APOE	MT1A
Cluster 6	NRXN1	CTNNA3	TMEFF2	MAGI2	PRKG1
Cluster 7	MECOM	HMCN1	FBXL7	ARL15	PDE4D
Cluster 8	MGP	FHL2	C7	PBX1	SOX5
Cluster 9	REV1	ARHGAP24	EBF1	RALGPS2	HDAC9
Cluster 10	IMMP2L	SYTL3	PRKCB	PDE3B	B2M
Cluster 11	LIFR	CALCRL	PTPRB	PDE7B	MEIS2
Cluster 12	SLC4A4	DACH1	MAML2	GLIS3	ZBTB20
