# Supplementary material for: Single-nucleus transcriptome sequencing reveals hepatic cell atlas in pigs
Source: BMC Genomics. 2023 Dec 12;24:770. doi: 10.1186/s12864-023-09765-9 (PMC10717992; doi:10.1186/s12864-023-09765-9)
Supplement: Supplementary file 4 — Additional file 4. Table S4. The marker genes of each cell type. [file 12864_2023_9765_MOESM4_ESM.xlsx]

## Sheet: Sheet1
Table S4. The marker genes of each cell type
cell type	marker gene 1		marker gene 2
	GENE ID	SYMBOL	GENE ID	SYMBOL
Endothelial cells	ENSSSCG00000001725	ADGRF5	ENSSSCG00000032019	DNASE1L3
T cells	ENSSSCG00000008217	CD8A	ENSSSCG00000016832	IL7R
Hepatocytes	ENSSSCG00000036449	G6PC1	ENSSSCG00000007507	PCK1
Kuppffers cells	ENSSSCG00000033146	CD163	ENSSSCG00000006979	MSR1
Stellate cells	ENSSSCG00000036135	COL1A1	ENSSSCG00000024043	ADAMTS2
B cells	ENSSSCG00000008392	BCL11A	ENSSSCG00000017283	CD79B
Cholangiocytes	ENSSSCG00000001746	PKHD1	ENSSSCG00000009216	SPP1
