# Supplementary material for: Single-nucleus transcriptome sequencing reveals hepatic cell atlas in pigs
Source: BMC Genomics. 2023 Dec 12;24:770. doi: 10.1186/s12864-023-09765-9 (PMC10717992; doi:10.1186/s12864-023-09765-9)
Supplement: Supplementary file 5 — Additional file 5. Table S5. The new marker genes of each cell type. [file 12864_2023_9765_MOESM5_ESM.xlsx]

## Sheet: Sheet1
Table S5. The new marker genes of each cell type
cell type	marker gene 1		marker gene 2
	GENE ID	SYMBOL	GENE ID	SYMBOL
Endothelial cells	ENSSSCG00000029227	LDB2	ENSSSCG00000036381	RBMS3
T cells	ENSSSCG00000016237	DOCK10	ENSSSCG00000017527	SKAP1
Hepatocytes	ENSSSCG00000016159	CPS1	ENSSSCG00000030371	SERPINA3-2
Kuppffers cells	ENSSSCG00000007034	PSD3
Stellate cells	ENSSSCG00000037697	MGP	ENSSSCG00000008147	FHL2
B cells	ENSSSCG00000017046	EBF1	ENSSSCG00000015368	HDAC9
Cholangiocytes	ENSSSCG00000009457	DACH1
