# Supplementary material for: Single-nucleus transcriptome sequencing reveals hepatic cell atlas in pigs
Source: BMC Genomics. 2023 Dec 12;24:770. doi: 10.1186/s12864-023-09765-9 (PMC10717992; doi:10.1186/s12864-023-09765-9)
Supplement: Supplementary file 6 — Additional file 6. Table S6. Cell number in each cell type. [file 12864_2023_9765_MOESM6_ESM.xlsx]

## Sheet: Sheet1
Table S6. Cell number in each cell type
cell type	cell number	DHL	DHBL	DHL	DHBL
Endothelial cells	1025	699	326	0.515867	0.278395
T cells	665	244	421	0.180074	0.359522
Hepatocytes	441	219	222	0.161624	0.189582
Kuppffers cells	224	110	114	0.0811808	0.0973527
Stellate cells	81	35	46	0.0258303	0.0392827
B cells	73	41	32	0.0302583	0.0273271
Cholangiocytes	17	7	10	0.00516605	0.00853971
Total	2526	1355	1171	1	1
