# Supplementary material for: Single-nucleus transcriptome sequencing reveals hepatic cell atlas in pigs
Source: BMC Genomics. 2023 Dec 12;24:770. doi: 10.1186/s12864-023-09765-9 (PMC10717992; doi:10.1186/s12864-023-09765-9)
Supplement: Supplementary file 7 — Additional file 7. Table S7. Number of differential genes per cell type. [file 12864_2023_9765_MOESM7_ESM.xlsx]

## Sheet: Sheet1
Table S7. Number of differential genes per cell type
cell type	Up	Down	Total	Up/Total
Endothelial cells	985	959	1944	0.506687
T cells	556	372	928	0.599138
Hepatocytes	744	815	1559	0.477229
Kuppffers cells	440	379	819	0.537241
Stellate cells	320	253	573	0.558464
B cells	447	136	583	0.766724
Cholangiocytes	84	124	208	0.403846
