# Supplementary material for: Single-nucleus transcriptome sequencing reveals hepatic cell atlas in pigs
Source: BMC Genomics. 2023 Dec 12;24:770. doi: 10.1186/s12864-023-09765-9 (PMC10717992; doi:10.1186/s12864-023-09765-9)
Supplement: Supplementary file 8 — Additional file 8. Table S8. Endothelial cells differential gene GO enrichment. [file 12864_2023_9765_MOESM8_ESM.xlsx]

## Sheet: Sheet1
Table S8. Endothelial cells differential gene GO enrichment
#	GO ID	Description	Cluster_Endothelial_cells (1455)	All (14621)	pvalue	p.adjust
1	GO:0019538	protein metabolic process	550 (37.8%)	4055 (27.73%)	0	0
2	GO:0044267	cellular protein metabolic process	486 (33.4%)	3498 (23.92%)	0	0
3	GO:1901564	organonitrogen compound metabolic process	622 (42.75%)	4753 (32.51%)	0	0
4	GO:0010033	response to organic substance	276 (18.97%)	1710 (11.7%)	0	0
5	GO:0044237	cellular metabolic process	905 (62.2%)	7573 (51.8%)	0	0
6	GO:0008152	metabolic process	987 (67.84%)	8435 (57.69%)	0	0
7	GO:0070887	cellular response to chemical stimulus	281 (19.31%)	1788 (12.23%)	0	0
8	GO:0006464	cellular protein modification process	388 (26.67%)	2701 (18.47%)	0	0
9	GO:0036211	protein modification process	388 (26.67%)	2701 (18.47%)	0	0
10	GO:0071310	cellular response to organic substance	233 (16.01%)	1419 (9.71%)	0	0
11	GO:0071704	organic substance metabolic process	938 (64.47%)	7997 (54.7%)	0	0
12	GO:0048518	positive regulation of biological process	537 (36.91%)	4080 (27.91%)	0	0
13	GO:0043412	macromolecule modification	398 (27.35%)	2836 (19.4%)	0	0
14	GO:0048583	regulation of response to stimulus	371 (25.5%)	2600 (17.78%)	0	0
15	GO:0035556	intracellular signal transduction	268 (18.42%)	1736 (11.87%)	0	0
16	GO:0044238	primary metabolic process	899 (61.79%)	7657 (52.37%)	0	0
17	GO:0043170	macromolecule metabolic process	812 (55.81%)	6786 (46.41%)	0	0
18	GO:0044260	cellular macromolecule metabolic process	714 (49.07%)	5819 (39.8%)	0	0
19	GO:0006807	nitrogen compound metabolic process	855 (58.76%)	7255 (49.62%)	0	0
20	GO:0048522	positive regulation of cellular process	472 (32.44%)	3573 (24.44%)	0	0
21	GO:0071840	cellular component organization or biogenesis	532 (36.56%)	4155 (28.42%)	0	0
22	GO:0016043	cellular component organization	518 (35.6%)	4045 (27.67%)	0	0
23	GO:0048523	negative regulation of cellular process	421 (28.93%)	3157 (21.59%)	0	0
24	GO:0048519	negative regulation of biological process	459 (31.55%)	3512 (24.02%)	0	0
25	GO:0032879	regulation of localization	255 (17.53%)	1717 (11.74%)	0	0
26	GO:0009893	positive regulation of metabolic process	335 (23.02%)	2411 (16.49%)	0	0
27	GO:0006796	phosphate-containing compound metabolic process	311 (21.37%)	2220 (15.18%)	0	0
28	GO:0006793	phosphorus metabolic process	312 (21.44%)	2232 (15.27%)	0	0
29	GO:0007275	multicellular organism development	424 (29.14%)	3233 (22.11%)	0	0
30	GO:0031325	positive regulation of cellular metabolic process	311 (21.37%)	2224 (15.21%)	0	0
31	GO:0032502	developmental process	487 (33.47%)	3814 (26.09%)	0	0
32	GO:0009966	regulation of signal transduction	279 (19.18%)	1949 (13.33%)	0	0
33	GO:0048856	anatomical structure development	465 (31.96%)	3614 (24.72%)	0	0
34	GO:0032268	regulation of cellular protein metabolic process	245 (16.84%)	1662 (11.37%)	0	0
35	GO:0051179	localization	529 (36.36%)	4213 (28.81%)	0	0
36	GO:0010604	positive regulation of macromolecule metabolic process	310 (21.31%)	2226 (15.22%)	0	0
37	GO:0048731	system development	394 (27.08%)	2978 (20.37%)	0	0
38	GO:0016310	phosphorylation	233 (16.01%)	1571 (10.74%)	0	0
39	GO:0050793	regulation of developmental process	251 (17.25%)	1723 (11.78%)	0	0
40	GO:0072359	circulatory system development	126 (8.66%)	713 (4.88%)	0	0
41	GO:0051270	regulation of cellular component movement	123 (8.45%)	691 (4.73%)	0	0
42	GO:0016477	cell migration	158 (10.86%)	961 (6.57%)	0	0
43	GO:2000145	regulation of cell motility	116 (7.97%)	639 (4.37%)	0	0
44	GO:0030334	regulation of cell migration	111 (7.63%)	604 (4.13%)	0	0
45	GO:0051246	regulation of protein metabolic process	256 (17.59%)	1772 (12.12%)	0	0
46	GO:0007166	cell surface receptor signaling pathway	242 (16.63%)	1659 (11.35%)	0	0
47	GO:0001944	vasculature development	96 (6.6%)	501 (3.43%)	0	0
48	GO:0072358	cardiovascular system development	96 (6.6%)	501 (3.43%)	0	0
49	GO:0071363	cellular response to growth factor stimulus	86 (5.91%)	430 (2.94%)	0	0
50	GO:0071495	cellular response to endogenous stimulus	133 (9.14%)	778 (5.32%)	0	0
51	GO:0070848	response to growth factor	87 (5.98%)	439 (3%)	0	0
52	GO:0040012	regulation of locomotion	122 (8.38%)	696 (4.76%)	0	0
53	GO:0009719	response to endogenous stimulus	140 (9.62%)	839 (5.74%)	0	0
54	GO:0023051	regulation of signaling	303 (20.82%)	2205 (15.08%)	0	0
55	GO:0051641	cellular localization	251 (17.25%)	1755 (12%)	0	0
56	GO:0051128	regulation of cellular component organization	243 (16.7%)	1687 (11.54%)	0	0
57	GO:0022603	regulation of anatomical structure morphogenesis	117 (8.04%)	666 (4.56%)	0	0
58	GO:0006468	protein phosphorylation	202 (13.88%)	1345 (9.2%)	0	0
59	GO:2000026	regulation of multicellular organismal development	200 (13.75%)	1331 (9.1%)	0	0
60	GO:0001525	angiogenesis	70 (4.81%)	330 (2.26%)	0	0
61	GO:0009653	anatomical structure morphogenesis	251 (17.25%)	1765 (12.07%)	0	0
62	GO:0051241	negative regulation of multicellular organismal process	133 (9.14%)	794 (5.43%)	0	0
63	GO:0031399	regulation of protein modification process	185 (12.71%)	1216 (8.32%)	0	0
64	GO:0030335	positive regulation of cell migration	72 (4.95%)	350 (2.39%)	0	0
65	GO:0006996	organelle organization	334 (22.96%)	2511 (17.17%)	0	0
66	GO:0007167	enzyme linked receptor protein signaling pathway	113 (7.77%)	651 (4.45%)	0	0
67	GO:0031323	regulation of cellular metabolic process	513 (35.26%)	4165 (28.49%)	0	0
68	GO:0022610	biological adhesion	139 (9.55%)	853 (5.83%)	0	0
69	GO:2000147	positive regulation of cell motility	74 (5.09%)	366 (2.5%)	0	0
70	GO:0007155	cell adhesion	138 (9.48%)	846 (5.79%)	0	0
71	GO:0001568	blood vessel development	89 (6.12%)	475 (3.25%)	0	0
72	GO:0010646	regulation of cell communication	296 (20.34%)	2184 (14.94%)	0	0
73	GO:0019222	regulation of metabolic process	543 (37.32%)	4462 (30.52%)	0	0
74	GO:0048514	blood vessel morphogenesis	79 (5.43%)	405 (2.77%)	0	0
75	GO:0048870	cell motility	166 (11.41%)	1078 (7.37%)	0	0
76	GO:0051674	localization of cell	166 (11.41%)	1078 (7.37%)	0	0
77	GO:0051239	regulation of multicellular organismal process	281 (19.31%)	2060 (14.09%)	0	0
78	GO:0051173	positive regulation of nitrogen compound metabolic process	287 (19.73%)	2115 (14.47%)	0	0
79	GO:0042221	response to chemical	350 (24.05%)	2678 (18.32%)	0	0
80	GO:0051272	positive regulation of cellular component movement	74 (5.09%)	374 (2.56%)	0	1e-06
81	GO:0006928	movement of cell or subcellular component	198 (13.61%)	1350 (9.23%)	0	1e-06
82	GO:0051247	positive regulation of protein metabolic process	163 (11.2%)	1063 (7.27%)	0	1e-06
83	GO:0033036	macromolecule localization	239 (16.43%)	1716 (11.74%)	0	1e-06
84	GO:0060255	regulation of macromolecule metabolic process	503 (34.57%)	4123 (28.2%)	0	1e-06
85	GO:0009605	response to external stimulus	201 (13.81%)	1396 (9.55%)	0	2e-06
86	GO:0019220	regulation of phosphate metabolic process	170 (11.68%)	1136 (7.77%)	0	2e-06
87	GO:0051174	regulation of phosphorus metabolic process	170 (11.68%)	1136 (7.77%)	0	2e-06
88	GO:0032270	positive regulation of cellular protein metabolic process	155 (10.65%)	1013 (6.93%)	0	2e-06
89	GO:0033554	cellular response to stress	183 (12.58%)	1245 (8.52%)	0	2e-06
90	GO:0035295	tube development	120 (8.25%)	733 (5.01%)	0	2e-06
91	GO:0016192	vesicle-mediated transport	144 (9.9%)	928 (6.35%)	0	2e-06
92	GO:0048584	positive regulation of response to stimulus	207 (14.23%)	1454 (9.94%)	0	2e-06
93	GO:0035239	tube morphogenesis	100 (6.87%)	582 (3.98%)	0	2e-06
94	GO:0040017	positive regulation of locomotion	74 (5.09%)	390 (2.67%)	0	3e-06
95	GO:0040011	locomotion	179 (12.3%)	1222 (8.36%)	0	3e-06
96	GO:0044093	positive regulation of molecular function	148 (10.17%)	968 (6.62%)	0	3e-06
97	GO:0065008	regulation of biological quality	322 (22.13%)	2479 (16.96%)	0	4e-06
98	GO:0048513	animal organ development	289 (19.86%)	2184 (14.94%)	0	4e-06
99	GO:0006950	response to stress	301 (20.69%)	2292 (15.68%)	0	4e-06
100	GO:1902531	regulation of intracellular signal transduction	165 (11.34%)	1112 (7.61%)	0	4e-06
101	GO:0001503	ossification	55 (3.78%)	261 (1.79%)	0	4e-06
102	GO:0045765	regulation of angiogenesis	47 (3.23%)	211 (1.44%)	0	7e-06
103	GO:1901342	regulation of vasculature development	50 (3.44%)	231 (1.58%)	0	7e-06
104	GO:0007169	transmembrane receptor protein tyrosine kinase signaling pathway	74 (5.09%)	401 (2.74%)	0	8e-06
105	GO:1901700	response to oxygen-containing compound	125 (8.59%)	795 (5.44%)	0	8e-06
106	GO:0030155	regulation of cell adhesion	86 (5.91%)	493 (3.37%)	0	1e-05
107	GO:0045785	positive regulation of cell adhesion	58 (3.99%)	289 (1.98%)	0	1e-05
108	GO:0030278	regulation of ossification	38 (2.61%)	157 (1.07%)	0	1.2e-05
109	GO:0051171	regulation of nitrogen compound metabolic process	477 (32.78%)	3951 (27.02%)	0	1.3e-05
110	GO:0009967	positive regulation of signal transduction	151 (10.38%)	1015 (6.94%)	0	1.3e-05
111	GO:0031401	positive regulation of protein modification process	124 (8.52%)	794 (5.43%)	0	1.3e-05
112	GO:0080090	regulation of primary metabolic process	486 (33.4%)	4044 (27.66%)	0	1.6e-05
113	GO:0018193	peptidyl-amino acid modification	124 (8.52%)	800 (5.47%)	0	1.9e-05
114	GO:0008104	protein localization	204 (14.02%)	1477 (10.1%)	0	2.4e-05
115	GO:0065009	regulation of molecular function	227 (15.6%)	1681 (11.5%)	0	2.8e-05
116	GO:0009892	negative regulation of metabolic process	249 (17.11%)	1876 (12.83%)	0	2.8e-05
117	GO:0034613	cellular protein localization	163 (11.2%)	1132 (7.74%)	0	3.2e-05
118	GO:0080134	regulation of response to stress	144 (9.9%)	974 (6.66%)	1e-06	3.4e-05
119	GO:0048646	anatomical structure formation involved in morphogenesis	118 (8.11%)	761 (5.2%)	1e-06	3.5e-05
120	GO:0042325	regulation of phosphorylation	148 (10.17%)	1009 (6.9%)	1e-06	3.7e-05
121	GO:0070727	cellular macromolecule localization	163 (11.2%)	1138 (7.78%)	1e-06	4.3e-05
122	GO:0043536	positive regulation of blood vessel endothelial cell migration	16 (1.1%)	41 (0.28%)	1e-06	5.1e-05
123	GO:0001667	ameboidal-type cell migration	56 (3.85%)	290 (1.98%)	1e-06	5.5e-05
124	GO:0010562	positive regulation of phosphorus metabolic process	109 (7.49%)	697 (4.77%)	1e-06	6e-05
125	GO:0045937	positive regulation of phosphate metabolic process	109 (7.49%)	697 (4.77%)	1e-06	6e-05
126	GO:0010605	negative regulation of macromolecule metabolic process	227 (15.6%)	1700 (11.63%)	1e-06	6e-05
127	GO:0043067	regulation of programmed cell death	141 (9.69%)	960 (6.57%)	1e-06	6.1e-05
128	GO:0023056	positive regulation of signaling	159 (10.93%)	1113 (7.61%)	1e-06	6.7e-05
129	GO:0001932	regulation of protein phosphorylation	136 (9.35%)	920 (6.29%)	1e-06	6.7e-05
130	GO:0051649	establishment of localization in cell	170 (11.68%)	1208 (8.26%)	1e-06	7e-05
131	GO:0010941	regulation of cell death	149 (10.24%)	1033 (7.07%)	1e-06	8.4e-05
132	GO:0043534	blood vessel endothelial cell migration	25 (1.72%)	90 (0.62%)	1e-06	8.4e-05
133	GO:0043535	regulation of blood vessel endothelial cell migration	21 (1.44%)	69 (0.47%)	2e-06	0.000115
134	GO:0072657	protein localization to membrane	61 (4.19%)	334 (2.28%)	2e-06	0.000117
135	GO:0012501	programmed cell death	162 (11.13%)	1150 (7.87%)	2e-06	0.000117
136	GO:0010631	epithelial cell migration	44 (3.02%)	213 (1.46%)	2e-06	0.000117
137	GO:0046777	protein autophosphorylation	36 (2.47%)	160 (1.09%)	2e-06	0.000124
138	GO:0060548	negative regulation of cell death	98 (6.74%)	621 (4.25%)	2e-06	0.000131
139	GO:0090132	epithelium migration	44 (3.02%)	215 (1.47%)	3e-06	0.000148
140	GO:0010594	regulation of endothelial cell migration	30 (2.06%)	123 (0.84%)	3e-06	0.000148
141	GO:0048869	cellular developmental process	325 (22.34%)	2611 (17.86%)	3e-06	0.00015
142	GO:0045595	regulation of cell differentiation	163 (11.2%)	1165 (7.97%)	3e-06	0.000156
143	GO:0051094	positive regulation of developmental process	134 (9.21%)	920 (6.29%)	3e-06	0.000162
144	GO:0048585	negative regulation of response to stimulus	157 (10.79%)	1116 (7.63%)	3e-06	0.000174
145	GO:1903672	positive regulation of sprouting angiogenesis	13 (0.89%)	31 (0.21%)	3e-06	0.000178
146	GO:0008219	cell death	171 (11.75%)	1237 (8.46%)	3e-06	0.000178
147	GO:0090130	tissue migration	44 (3.02%)	217 (1.48%)	3e-06	0.000181
148	GO:0042592	homeostatic process	163 (11.2%)	1170 (8%)	4e-06	0.000193
149	GO:0043542	endothelial cell migration	35 (2.41%)	157 (1.07%)	4e-06	0.000197
150	GO:0042981	regulation of apoptotic process	136 (9.35%)	941 (6.44%)	4e-06	0.000197
151	GO:0009968	negative regulation of signal transduction	126 (8.66%)	858 (5.87%)	4e-06	0.000204
152	GO:0010632	regulation of epithelial cell migration	36 (2.47%)	164 (1.12%)	4e-06	0.000205
153	GO:0042327	positive regulation of phosphorylation	101 (6.94%)	654 (4.47%)	4e-06	0.00022
154	GO:0010647	positive regulation of cell communication	155 (10.65%)	1107 (7.57%)	5e-06	0.000247
155	GO:0051093	negative regulation of developmental process	102 (7.01%)	664 (4.54%)	5e-06	0.000247
156	GO:0032434	regulation of proteasomal ubiquitin-dependent protein catabolic process	24 (1.65%)	90 (0.62%)	5e-06	0.000252
157	GO:0030029	actin filament-based process	80 (5.5%)	490 (3.35%)	5e-06	0.000275
158	GO:1904018	positive regulation of vasculature development	29 (1.99%)	121 (0.83%)	6e-06	0.000278
159	GO:1903670	regulation of sprouting angiogenesis	18 (1.24%)	57 (0.39%)	6e-06	0.000288
160	GO:1901701	cellular response to oxygen-containing compound	95 (6.53%)	612 (4.19%)	7e-06	0.000326
161	GO:0010762	regulation of fibroblast migration	10 (0.69%)	20 (0.14%)	7e-06	0.000326
162	GO:0006897	endocytosis	64 (4.4%)	369 (2.52%)	7e-06	0.000326
163	GO:0051172	negative regulation of nitrogen compound metabolic process	204 (14.02%)	1543 (10.55%)	7e-06	0.000356
164	GO:0008283	cell proliferation	171 (11.75%)	1255 (8.58%)	8e-06	0.00038
165	GO:0045766	positive regulation of angiogenesis	27 (1.86%)	111 (0.76%)	9e-06	0.000414
166	GO:0033043	regulation of organelle organization	126 (8.66%)	872 (5.96%)	9e-06	0.000417
167	GO:0000902	cell morphogenesis	97 (6.67%)	633 (4.33%)	9e-06	0.000436
168	GO:0031331	positive regulation of cellular catabolic process	48 (3.3%)	255 (1.74%)	1.1e-05	0.000494
169	GO:0071560	cellular response to transforming growth factor beta stimulus	36 (2.47%)	171 (1.17%)	1.1e-05	0.000501
170	GO:0007264	small GTPase mediated signal transduction	53 (3.64%)	292 (2%)	1.1e-05	0.000514
171	GO:0098657	import into cell	75 (5.15%)	460 (3.15%)	1.1e-05	0.00052
172	GO:0010648	negative regulation of cell communication	130 (8.93%)	911 (6.23%)	1.2e-05	0.000537
173	GO:0051050	positive regulation of transport	80 (5.5%)	500 (3.42%)	1.2e-05	0.000537
174	GO:0031098	stress-activated protein kinase signaling cascade	36 (2.47%)	172 (1.18%)	1.2e-05	0.000557
175	GO:0010595	positive regulation of endothelial cell migration	21 (1.44%)	77 (0.53%)	1.3e-05	0.000594
176	GO:0031589	cell-substrate adhesion	46 (3.16%)	243 (1.66%)	1.4e-05	0.000613
177	GO:0034097	response to cytokine	82 (5.64%)	518 (3.54%)	1.4e-05	0.000613
178	GO:0030036	actin cytoskeleton organization	73 (5.02%)	447 (3.06%)	1.4e-05	0.000616
179	GO:0071496	cellular response to external stimulus	38 (2.61%)	187 (1.28%)	1.5e-05	0.000639
180	GO:0023057	negative regulation of signaling	130 (8.93%)	915 (6.26%)	1.5e-05	0.000639
181	GO:0050790	regulation of catalytic activity	166 (11.41%)	1225 (8.38%)	1.5e-05	0.000648
182	GO:0046907	intracellular transport	134 (9.21%)	950 (6.5%)	1.5e-05	0.000667
183	GO:0051240	positive regulation of multicellular organismal process	159 (10.93%)	1165 (7.97%)	1.5e-05	0.000667
184	GO:0043069	negative regulation of programmed cell death	89 (6.12%)	576 (3.94%)	1.6e-05	0.00067
185	GO:0080135	regulation of cellular response to stress	78 (5.36%)	488 (3.34%)	1.6e-05	0.00067
186	GO:0071559	response to transforming growth factor beta	36 (2.47%)	174 (1.19%)	1.6e-05	0.000681
187	GO:0002042	cell migration involved in sprouting angiogenesis	15 (1.03%)	45 (0.31%)	1.7e-05	0.000698
188	GO:0002040	sprouting angiogenesis	23 (1.58%)	90 (0.62%)	1.7e-05	0.000698
189	GO:0010811	positive regulation of cell-substrate adhesion	23 (1.58%)	90 (0.62%)	1.7e-05	0.000698
190	GO:0001101	response to acid chemical	31 (2.13%)	141 (0.96%)	1.8e-05	0.000727
191	GO:0031324	negative regulation of cellular metabolic process	216 (14.85%)	1671 (11.43%)	1.8e-05	0.000727
192	GO:0061448	connective tissue development	37 (2.54%)	182 (1.24%)	1.9e-05	0.000764
193	GO:0006915	apoptotic process	153 (10.52%)	1119 (7.65%)	2.1e-05	0.000837
194	GO:0002682	regulation of immune system process	131 (9%)	930 (6.36%)	2.1e-05	0.000837
195	GO:0010761	fibroblast migration	12 (0.82%)	31 (0.21%)	2.1e-05	0.000845
196	GO:0048010	vascular endothelial growth factor receptor signaling pathway	12 (0.82%)	31 (0.21%)	2.1e-05	0.000845
197	GO:0033993	response to lipid	65 (4.47%)	390 (2.67%)	2.1e-05	0.000853
198	GO:0001934	positive regulation of protein phosphorylation	94 (6.46%)	622 (4.25%)	2.2e-05	0.000886
199	GO:0051130	positive regulation of cellular component organization	119 (8.18%)	830 (5.68%)	2.3e-05	0.000893
200	GO:0002376	immune system process	209 (14.36%)	1615 (11.05%)	2.3e-05	0.000903
201	GO:0009888	tissue development	169 (11.62%)	1261 (8.62%)	2.3e-05	0.00091
202	GO:0001501	skeletal system development	62 (4.26%)	368 (2.52%)	2.3e-05	0.000916
203	GO:0060348	bone development	33 (2.27%)	157 (1.07%)	2.5e-05	0.00099
204	GO:0051129	negative regulation of cellular component organization	78 (5.36%)	496 (3.39%)	2.8e-05	0.001088
205	GO:0030154	cell differentiation	302 (20.76%)	2471 (16.9%)	3.1e-05	0.001189
206	GO:1902533	positive regulation of intracellular signal transduction	97 (6.67%)	652 (4.46%)	3.1e-05	0.001192
207	GO:0051099	positive regulation of binding	29 (1.99%)	132 (0.9%)	3.3e-05	0.001251
208	GO:0032269	negative regulation of cellular protein metabolic process	95 (6.53%)	637 (4.36%)	3.4e-05	0.001293
209	GO:1903362	regulation of cellular protein catabolic process	36 (2.47%)	180 (1.23%)	3.5e-05	0.001307
210	GO:0007010	cytoskeleton organization	130 (8.93%)	932 (6.37%)	3.5e-05	0.001331
211	GO:0016311	dephosphorylation	54 (3.71%)	312 (2.13%)	3.7e-05	0.001368
212	GO:0032989	cellular component morphogenesis	101 (6.94%)	690 (4.72%)	4.2e-05	0.001548
213	GO:0070302	regulation of stress-activated protein kinase signaling cascade	32 (2.2%)	154 (1.05%)	4.3e-05	0.001577
214	GO:0051403	stress-activated MAPK cascade	34 (2.34%)	168 (1.15%)	4.4e-05	0.001621
215	GO:0051248	negative regulation of protein metabolic process	99 (6.8%)	676 (4.62%)	4.9e-05	0.001783
216	GO:0090066	regulation of anatomical structure size	53 (3.64%)	308 (2.11%)	5e-05	0.001845
217	GO:0035924	cellular response to vascular endothelial growth factor stimulus	15 (1.03%)	49 (0.34%)	5.2e-05	0.001887
218	GO:0042127	regulation of cell proliferation	142 (9.76%)	1047 (7.16%)	6.2e-05	0.002234
219	GO:0022604	regulation of cell morphogenesis	49 (3.37%)	280 (1.92%)	6.2e-05	0.002234
220	GO:0009607	response to biotic stimulus	85 (5.84%)	565 (3.86%)	6.4e-05	0.002309
221	GO:0009896	positive regulation of catabolic process	51 (3.51%)	296 (2.02%)	6.7e-05	0.002399
222	GO:0043066	negative regulation of apoptotic process	84 (5.77%)	558 (3.82%)	6.9e-05	0.002468
223	GO:0044087	regulation of cellular component biogenesis	97 (6.67%)	666 (4.56%)	7.2e-05	0.002533
224	GO:0031329	regulation of cellular catabolic process	80 (5.5%)	526 (3.6%)	7.2e-05	0.002553
225	GO:0051336	regulation of hydrolase activity	93 (6.39%)	633 (4.33%)	7.3e-05	0.002553
226	GO:2001233	regulation of apoptotic signaling pathway	49 (3.37%)	282 (1.93%)	7.5e-05	0.002603
227	GO:0010634	positive regulation of epithelial cell migration	24 (1.65%)	105 (0.72%)	7.9e-05	0.002741
228	GO:0030099	myeloid cell differentiation	49 (3.37%)	283 (1.94%)	8.2e-05	0.002826
229	GO:0045184	establishment of protein localization	126 (8.66%)	915 (6.26%)	8.4e-05	0.002883
230	GO:0051098	regulation of binding	46 (3.16%)	261 (1.79%)	8.6e-05	0.002962
231	GO:0061298	retina vasculature development in camera-type eye	7 (0.48%)	13 (0.09%)	9.5e-05	0.003253
232	GO:0009058	biosynthetic process	479 (32.92%)	4188 (28.64%)	9.6e-05	0.003255
233	GO:1901576	organic substance biosynthetic process	472 (32.44%)	4122 (28.19%)	9.9e-05	0.003363
234	GO:0033365	protein localization to organelle	84 (5.77%)	564 (3.86%)	0.000101	0.003407
235	GO:0051234	establishment of localization	362 (24.88%)	3073 (21.02%)	0.000103	0.003444
236	GO:0043085	positive regulation of catalytic activity	102 (7.01%)	715 (4.89%)	0.000106	0.00355
237	GO:0045935	positive regulation of nucleobase-containing compound metabolic process	171 (11.75%)	1315 (8.99%)	0.000108	0.003581
238	GO:0009725	response to hormone	60 (4.12%)	372 (2.54%)	0.000113	0.003759
239	GO:0002684	positive regulation of immune system process	94 (6.46%)	651 (4.45%)	0.000127	0.004198
240	GO:0051707	response to other organism	80 (5.5%)	535 (3.66%)	0.000129	0.00423
241	GO:0043207	response to external biotic stimulus	80 (5.5%)	536 (3.67%)	0.000137	0.004482
242	GO:0120031	plasma membrane bounded cell projection assembly	57 (3.92%)	351 (2.4%)	0.000138	0.004511
243	GO:0032870	cellular response to hormone stimulus	53 (3.64%)	320 (2.19%)	0.000141	0.00457
244	GO:2000058	regulation of ubiquitin-dependent protein catabolic process	24 (1.65%)	109 (0.75%)	0.000147	0.004745
245	GO:0032092	positive regulation of protein binding	18 (1.24%)	71 (0.49%)	0.00015	0.004848
246	GO:0008284	positive regulation of cell proliferation	85 (5.84%)	579 (3.96%)	0.000152	0.004864
247	GO:1903364	positive regulation of cellular protein catabolic process	21 (1.44%)	90 (0.62%)	0.000159	0.005065
248	GO:0051049	regulation of transport	132 (9.07%)	981 (6.71%)	0.000161	0.005122
249	GO:0090049	regulation of cell migration involved in sprouting angiogenesis	11 (0.76%)	32 (0.22%)	0.000163	0.005174
250	GO:0090050	positive regulation of cell migration involved in sprouting angiogenesis	8 (0.55%)	18 (0.12%)	0.000165	0.005209
251	GO:0061061	muscle structure development	61 (4.19%)	385 (2.63%)	0.000166	0.005209
252	GO:2001236	regulation of extrinsic apoptotic signaling pathway	24 (1.65%)	110 (0.75%)	0.00017	0.005321
253	GO:0010810	regulation of cell-substrate adhesion	30 (2.06%)	151 (1.03%)	0.000171	0.005321
254	GO:0072659	protein localization to plasma membrane	35 (2.41%)	187 (1.28%)	0.000178	0.00552
255	GO:0006629	lipid metabolic process	117 (8.04%)	854 (5.84%)	0.000185	0.00574
256	GO:0030031	cell projection assembly	57 (3.92%)	355 (2.43%)	0.000188	0.005794
257	GO:0006914	autophagy	48 (3.3%)	285 (1.95%)	0.00019	0.005821
258	GO:0061919	process utilizing autophagic mechanism	48 (3.3%)	285 (1.95%)	0.00019	0.005821
259	GO:0032872	regulation of stress-activated MAPK cascade	30 (2.06%)	152 (1.04%)	0.000193	0.005872
260	GO:0010628	positive regulation of gene expression	179 (12.3%)	1403 (9.6%)	0.000203	0.006155
261	GO:1990778	protein localization to cell periphery	39 (2.68%)	218 (1.49%)	0.00021	0.006357
262	GO:0061136	regulation of proteasomal protein catabolic process	27 (1.86%)	132 (0.9%)	0.000215	0.006487
263	GO:0001649	osteoblast differentiation	28 (1.92%)	139 (0.95%)	0.000218	0.006504
264	GO:0051216	cartilage development	28 (1.92%)	139 (0.95%)	0.000218	0.006504
265	GO:0097190	apoptotic signaling pathway	65 (4.47%)	421 (2.88%)	0.000219	0.006521
266	GO:0045597	positive regulation of cell differentiation	91 (6.25%)	636 (4.35%)	0.000224	0.006639
267	GO:0007507	heart development	56 (3.85%)	350 (2.39%)	0.000234	0.006885
268	GO:0051345	positive regulation of hydrolase activity	56 (3.85%)	350 (2.39%)	0.000234	0.006885
269	GO:0010629	negative regulation of gene expression	154 (10.58%)	1184 (8.1%)	0.000239	0.007018
270	GO:0007254	JNK cascade	26 (1.79%)	126 (0.86%)	0.000242	0.007061
271	GO:0044085	cellular component biogenesis	237 (16.29%)	1936 (13.24%)	0.000243	0.007074
272	GO:0031668	cellular response to extracellular stimulus	30 (2.06%)	154 (1.05%)	0.000245	0.007074
273	GO:0097191	extrinsic apoptotic signaling pathway	30 (2.06%)	154 (1.05%)	0.000245	0.007074
274	GO:0044249	cellular biosynthetic process	463 (31.82%)	4073 (27.86%)	0.000246	0.007074
275	GO:1901566	organonitrogen compound biosynthetic process	152 (10.45%)	1167 (7.98%)	0.000246	0.007074
276	GO:0019725	cellular homeostasis	73 (5.02%)	488 (3.34%)	0.000247	0.007075
277	GO:0098609	cell-cell adhesion	75 (5.15%)	505 (3.45%)	0.000256	0.007292
278	GO:0009059	macromolecule biosynthetic process	398 (27.35%)	3451 (23.6%)	0.00026	0.007387
279	GO:0045444	fat cell differentiation	32 (2.2%)	169 (1.16%)	0.000266	0.007514
280	GO:0032101	regulation of response to external stimulus	79 (5.43%)	539 (3.69%)	0.00027	0.007618
281	GO:0070167	regulation of biomineral tissue development	17 (1.17%)	68 (0.47%)	0.000273	0.007665
282	GO:0030522	intracellular receptor signaling pathway	30 (2.06%)	155 (1.06%)	0.000275	0.007674
283	GO:0000165	MAPK cascade	74 (5.09%)	498 (3.41%)	0.000276	0.007674
284	GO:0023014	signal transduction by protein phosphorylation	74 (5.09%)	498 (3.41%)	0.000276	0.007674
285	GO:0060326	cell chemotaxis	36 (2.47%)	199 (1.36%)	0.00029	0.008022
286	GO:0002693	positive regulation of cellular extravasation	7 (0.48%)	15 (0.1%)	0.000298	0.00821
287	GO:0009056	catabolic process	190 (13.06%)	1513 (10.35%)	0.000299	0.00821
288	GO:0018105	peptidyl-serine phosphorylation	35 (2.41%)	192 (1.31%)	0.000301	0.008242
289	GO:0044257	cellular protein catabolic process	76 (5.22%)	516 (3.53%)	0.000302	0.008248
290	GO:0031400	negative regulation of protein modification process	63 (4.33%)	410 (2.8%)	0.00031	0.008449
291	GO:0031669	cellular response to nutrient levels	27 (1.86%)	135 (0.92%)	0.000316	0.008561
292	GO:0044248	cellular catabolic process	172 (11.82%)	1353 (9.25%)	0.000326	0.008809
293	GO:0032436	positive regulation of proteasomal ubiquitin-dependent protein catabolic process	14 (0.96%)	51 (0.35%)	0.00033	0.008892
294	GO:0097581	lamellipodium organization	16 (1.1%)	63 (0.43%)	0.000338	0.009062
295	GO:0010468	regulation of gene expression	352 (24.19%)	3025 (20.69%)	0.000351	0.009364
296	GO:0045667	regulation of osteoblast differentiation	21 (1.44%)	95 (0.65%)	0.000352	0.009364
297	GO:0006470	protein dephosphorylation	36 (2.47%)	201 (1.37%)	0.000353	0.009364
298	GO:0043161	proteasome-mediated ubiquitin-dependent protein catabolic process	40 (2.75%)	231 (1.58%)	0.000354	0.009364
299	GO:0007179	transforming growth factor beta receptor signaling pathway	28 (1.92%)	143 (0.98%)	0.000356	0.009365
300	GO:1903510	mucopolysaccharide metabolic process	12 (0.82%)	40 (0.27%)	0.000356	0.009365
301	GO:0009894	regulation of catabolic process	87 (5.98%)	611 (4.18%)	0.000359	0.009413
302	GO:0120035	regulation of plasma membrane bounded cell projection organization	59 (4.05%)	380 (2.6%)	0.000362	0.009465
303	GO:0000904	cell morphogenesis involved in differentiation	66 (4.54%)	437 (2.99%)	0.000369	0.009609
304	GO:0071229	cellular response to acid chemical	22 (1.51%)	102 (0.7%)	0.000371	0.009627
305	GO:0030163	protein catabolic process	90 (6.19%)	638 (4.36%)	0.000392	0.010132
306	GO:0072593	reactive oxygen species metabolic process	32 (2.2%)	173 (1.18%)	0.00041	0.010574
307	GO:0048534	hematopoietic or lymphoid organ development	90 (6.19%)	639 (4.37%)	0.000413	0.010606
308	GO:0016570	histone modification	53 (3.64%)	334 (2.28%)	0.000416	0.010636
309	GO:0007015	actin filament organization	46 (3.16%)	279 (1.91%)	0.000418	0.010636
310	GO:0034616	response to laminar fluid shear stress	5 (0.34%)	8 (0.05%)	0.00042	0.010636
311	GO:0061299	retina vasculature morphogenesis in camera-type eye	5 (0.34%)	8 (0.05%)	0.00042	0.010636
312	GO:0043549	regulation of kinase activity	74 (5.09%)	505 (3.45%)	0.00042	0.010636
313	GO:0006810	transport	343 (23.57%)	2947 (20.16%)	0.000423	0.010666
314	GO:0030097	hemopoiesis	86 (5.91%)	607 (4.15%)	0.000455	0.011448
315	GO:0003170	heart valve development	12 (0.82%)	41 (0.28%)	0.000458	0.011481
316	GO:0045778	positive regulation of ossification	17 (1.17%)	71 (0.49%)	0.000472	0.011784
317	GO:1901343	negative regulation of vasculature development	21 (1.44%)	97 (0.66%)	0.000473	0.011784
318	GO:0031344	regulation of cell projection organization	59 (4.05%)	384 (2.63%)	0.000476	0.011784
319	GO:0050678	regulation of epithelial cell proliferation	41 (2.82%)	242 (1.66%)	0.000478	0.011784
320	GO:0060341	regulation of cellular localization	84 (5.77%)	591 (4.04%)	0.000478	0.011784
321	GO:1903827	regulation of cellular protein localization	57 (3.92%)	368 (2.52%)	0.00048	0.011814
322	GO:0016569	covalent chromatin modification	54 (3.71%)	344 (2.35%)	0.000483	0.011816
323	GO:2001234	negative regulation of apoptotic signaling pathway	30 (2.06%)	160 (1.09%)	0.000484	0.011816
324	GO:0009101	glycoprotein biosynthetic process	35 (2.41%)	197 (1.35%)	0.000495	0.012022
325	GO:0097193	intrinsic apoptotic signaling pathway	37 (2.54%)	212 (1.45%)	0.000495	0.012022
326	GO:0050679	positive regulation of epithelial cell proliferation	25 (1.72%)	125 (0.85%)	0.000518	0.012531
327	GO:0006357	regulation of transcription by RNA polymerase II	182 (12.51%)	1458 (9.97%)	0.000545	0.013155
328	GO:0071345	cellular response to cytokine stimulus	69 (4.74%)	468 (3.2%)	0.000547	0.013162
329	GO:0051254	positive regulation of RNA metabolic process	151 (10.38%)	1179 (8.06%)	0.000553	0.013279
330	GO:0009267	cellular response to starvation	22 (1.51%)	105 (0.72%)	0.000566	0.013524
331	GO:0009100	glycoprotein metabolic process	41 (2.82%)	244 (1.67%)	0.000567	0.013524
332	GO:0030282	bone mineralization	19 (1.31%)	85 (0.58%)	0.00057	0.013544
333	GO:0032501	multicellular organismal process	524 (36.01%)	4704 (32.17%)	0.000577	0.013668
334	GO:1901698	response to nitrogen compound	75 (5.15%)	519 (3.55%)	0.000583	0.013733
335	GO:0007405	neuroblast proliferation	12 (0.82%)	42 (0.29%)	0.000584	0.013733
336	GO:0046328	regulation of JNK cascade	24 (1.65%)	119 (0.81%)	0.000585	0.013733
337	GO:0010557	positive regulation of macromolecule biosynthetic process	158 (10.86%)	1244 (8.51%)	0.000601	0.014078
338	GO:0030218	erythrocyte differentiation	20 (1.37%)	92 (0.63%)	0.000604	0.014116
339	GO:1902903	regulation of supramolecular fiber organization	42 (2.89%)	253 (1.73%)	0.000631	0.014699
340	GO:0042330	taxis	58 (3.99%)	381 (2.61%)	0.000669	0.015529
341	GO:0034645	cellular macromolecule biosynthetic process	391 (26.87%)	3424 (23.42%)	0.000674	0.015609
342	GO:1901565	organonitrogen compound catabolic process	110 (7.56%)	822 (5.62%)	0.000691	0.015956
343	GO:0007160	cell-matrix adhesion	28 (1.92%)	149 (1.02%)	0.000707	0.016276
344	GO:0042176	regulation of protein catabolic process	45 (3.09%)	278 (1.9%)	0.000717	0.016456
345	GO:0002062	chondrocyte differentiation	18 (1.24%)	80 (0.55%)	0.000725	0.016587
346	GO:0060389	pathway-restricted SMAD protein phosphorylation	12 (0.82%)	43 (0.29%)	0.000738	0.016831
347	GO:0018209	peptidyl-serine modification	36 (2.47%)	209 (1.43%)	0.000752	0.017053
348	GO:0003181	atrioventricular valve morphogenesis	7 (0.48%)	17 (0.12%)	0.000754	0.017053
349	GO:0035162	embryonic hemopoiesis	7 (0.48%)	17 (0.12%)	0.000754	0.017053
350	GO:0030500	regulation of bone mineralization	14 (0.96%)	55 (0.38%)	0.000761	0.017169
351	GO:1900026	positive regulation of substrate adhesion-dependent cell spreading	10 (0.69%)	32 (0.22%)	0.000767	0.01724
352	GO:0051704	multi-organism process	162 (11.13%)	1287 (8.8%)	0.00077	0.017263
353	GO:0016525	negative regulation of angiogenesis	19 (1.31%)	87 (0.6%)	0.000772	0.017263
354	GO:0042886	amide transport	117 (8.04%)	886 (6.06%)	0.000777	0.017318
355	GO:0097435	supramolecular fiber organization	69 (4.74%)	475 (3.25%)	0.000825	0.018347
356	GO:0043393	regulation of protein binding	29 (1.99%)	158 (1.08%)	0.00085	0.018854
357	GO:0022607	cellular component assembly	218 (14.98%)	1802 (12.32%)	0.000854	0.018875
358	GO:1902532	negative regulation of intracellular signal transduction	57 (3.92%)	377 (2.58%)	0.000876	0.019321
359	GO:0009057	macromolecule catabolic process	114 (7.84%)	863 (5.9%)	0.000894	0.019612
360	GO:2000181	negative regulation of blood vessel morphogenesis	19 (1.31%)	88 (0.6%)	0.000895	0.019612
361	GO:0022409	positive regulation of cell-cell adhesion	30 (2.06%)	166 (1.14%)	0.000908	0.019856
362	GO:0009891	positive regulation of biosynthetic process	165 (11.34%)	1319 (9.02%)	0.000911	0.019864
363	GO:0030162	regulation of proteolysis	63 (4.33%)	427 (2.92%)	0.000918	0.019952
364	GO:0007030	Golgi organization	17 (1.17%)	75 (0.51%)	0.000922	0.020001
365	GO:0048878	chemical homeostasis	93 (6.39%)	681 (4.66%)	0.000928	0.020067
366	GO:0006935	chemotaxis	57 (3.92%)	378 (2.59%)	0.000935	0.020157
367	GO:0006211	5-methylcytosine catabolic process	3 (0.21%)	3 (0.02%)	0.000984	0.020928
368	GO:0018076	N-terminal peptidyl-lysine acetylation	3 (0.21%)	3 (0.02%)	0.000984	0.020928
369	GO:0019857	5-methylcytosine metabolic process	3 (0.21%)	3 (0.02%)	0.000984	0.020928
370	GO:0060613	fat pad development	3 (0.21%)	3 (0.02%)	0.000984	0.020928
371	GO:1903613	regulation of protein tyrosine phosphatase activity	3 (0.21%)	3 (0.02%)	0.000984	0.020928
372	GO:0038084	vascular endothelial growth factor signaling pathway	10 (0.69%)	33 (0.23%)	0.001003	0.021283
373	GO:0110053	regulation of actin filament organization	32 (2.2%)	182 (1.24%)	0.001011	0.021404
374	GO:0048193	Golgi vesicle transport	29 (1.99%)	160 (1.09%)	0.001045	0.022059
375	GO:0050673	epithelial cell proliferation	46 (3.16%)	291 (1.99%)	0.001053	0.022153
376	GO:0034332	adherens junction organization	17 (1.17%)	76 (0.52%)	0.00108	0.022672
377	GO:0002520	immune system development	93 (6.39%)	685 (4.69%)	0.001119	0.023422
378	GO:0051493	regulation of cytoskeleton organization	57 (3.92%)	381 (2.61%)	0.001131	0.023613
379	GO:0030032	lamellipodium assembly	13 (0.89%)	51 (0.35%)	0.001146	0.023874
380	GO:0060284	regulation of cell development	78 (5.36%)	557 (3.81%)	0.001156	0.023958
381	GO:0051222	positive regulation of protein transport	29 (1.99%)	161 (1.1%)	0.001156	0.023958
382	GO:0043408	regulation of MAPK cascade	66 (4.54%)	456 (3.12%)	0.001165	0.02407
383	GO:1903829	positive regulation of cellular protein localization	36 (2.47%)	214 (1.46%)	0.001168	0.02407
384	GO:0009612	response to mechanical stimulus	19 (1.31%)	90 (0.62%)	0.00119	0.024461
385	GO:0006886	intracellular protein transport	76 (5.22%)	541 (3.7%)	0.001216	0.02494
386	GO:0120036	plasma membrane bounded cell projection organization	118 (8.11%)	906 (6.2%)	0.001227	0.025085
387	GO:0002291	T cell activation via T cell receptor contact with antigen bound to MHC molecule on antigen presenting cell	4 (0.27%)	6 (0.04%)	0.001242	0.025085
388	GO:0031281	positive regulation of cyclase activity	4 (0.27%)	6 (0.04%)	0.001242	0.025085
389	GO:0035627	ceramide transport	4 (0.27%)	6 (0.04%)	0.001242	0.025085
390	GO:1902459	positive regulation of stem cell population maintenance	4 (0.27%)	6 (0.04%)	0.001242	0.025085
391	GO:0072594	establishment of protein localization to organelle	39 (2.68%)	238 (1.63%)	0.001244	0.025085
392	GO:0015031	protein transport	109 (7.49%)	827 (5.66%)	0.001246	0.025085
393	GO:1901800	positive regulation of proteasomal protein catabolic process	15 (1.03%)	64 (0.44%)	0.001261	0.025317
394	GO:0031328	positive regulation of cellular biosynthetic process	162 (11.13%)	1302 (8.9%)	0.001284	0.025721
395	GO:0003179	heart valve morphogenesis	10 (0.69%)	34 (0.23%)	0.001296	0.025895
396	GO:1903706	regulation of hemopoiesis	44 (3.02%)	278 (1.9%)	0.001303	0.025964
397	GO:0035303	regulation of dephosphorylation	25 (1.72%)	133 (0.91%)	0.001325	0.026347
398	GO:0030203	glycosaminoglycan metabolic process	14 (0.96%)	58 (0.4%)	0.001336	0.026502
399	GO:0009628	response to abiotic stimulus	83 (5.7%)	603 (4.12%)	0.001362	0.026946
400	GO:0043281	regulation of cysteine-type endopeptidase activity involved in apoptotic process	23 (1.58%)	119 (0.81%)	0.001381	0.027243
401	GO:0022407	regulation of cell-cell adhesion	44 (3.02%)	279 (1.91%)	0.001401	0.027585
402	GO:1903320	regulation of protein modification by small protein conjugation or removal	31 (2.13%)	178 (1.22%)	0.001409	0.027626
403	GO:0055082	cellular chemical homeostasis	62 (4.26%)	426 (2.91%)	0.001412	0.027626
404	GO:0042058	regulation of epidermal growth factor receptor signaling pathway	12 (0.82%)	46 (0.31%)	0.001414	0.027626
405	GO:0032516	positive regulation of phosphoprotein phosphatase activity	6 (0.41%)	14 (0.1%)	0.001427	0.027756
406	GO:0010243	response to organonitrogen compound	67 (4.6%)	468 (3.2%)	0.001428	0.027756
407	GO:0045732	positive regulation of protein catabolic process	26 (1.79%)	141 (0.96%)	0.001433	0.0278
408	GO:0001822	kidney development	35 (2.41%)	209 (1.43%)	0.00147	0.028446
409	GO:0032446	protein modification by small protein conjugation	70 (4.81%)	494 (3.38%)	0.001486	0.028671
410	GO:0002687	positive regulation of leukocyte migration	18 (1.24%)	85 (0.58%)	0.001526	0.029383
411	GO:0043543	protein acylation	31 (2.13%)	179 (1.22%)	0.001546	0.029691
412	GO:0032535	regulation of cellular component size	38 (2.61%)	233 (1.59%)	0.001557	0.029829
413	GO:0006665	sphingolipid metabolic process	20 (1.37%)	99 (0.68%)	0.001584	0.030195
414	GO:0034101	erythrocyte homeostasis	20 (1.37%)	99 (0.68%)	0.001584	0.030195
415	GO:0045637	regulation of myeloid cell differentiation	26 (1.79%)	142 (0.97%)	0.001593	0.030254
416	GO:0060411	cardiac septum morphogenesis	14 (0.96%)	59 (0.4%)	0.001595	0.030254
417	GO:0048872	homeostasis of number of cells	35 (2.41%)	210 (1.44%)	0.0016	0.030283
418	GO:2001243	negative regulation of intrinsic apoptotic signaling pathway	16 (1.1%)	72 (0.49%)	0.00161	0.030346
419	GO:0003013	circulatory system process	42 (2.89%)	265 (1.81%)	0.001612	0.030346
420	GO:0002691	regulation of cellular extravasation	8 (0.55%)	24 (0.16%)	0.001615	0.030346
421	GO:0072001	renal system development	36 (2.47%)	218 (1.49%)	0.001633	0.030501
422	GO:0051338	regulation of transferase activity	80 (5.5%)	581 (3.97%)	0.001633	0.030501
423	GO:0003171	atrioventricular valve development	7 (0.48%)	19 (0.13%)	0.001635	0.030501
424	GO:0070647	protein modification by small protein conjugation or removal	83 (5.7%)	607 (4.15%)	0.001651	0.030727
425	GO:0003007	heart morphogenesis	31 (2.13%)	180 (1.23%)	0.001694	0.031463
426	GO:0048008	platelet-derived growth factor receptor signaling pathway	12 (0.82%)	47 (0.32%)	0.00173	0.032048
427	GO:0010256	endomembrane system organization	43 (2.96%)	274 (1.87%)	0.001739	0.032137
428	GO:0030030	cell projection organization	118 (8.11%)	915 (6.26%)	0.001744	0.032171
429	GO:0042594	response to starvation	22 (1.51%)	114 (0.78%)	0.001771	0.032587
430	GO:0043484	regulation of RNA splicing	20 (1.37%)	100 (0.68%)	0.001799	0.033014
431	GO:0006366	transcription by RNA polymerase II	185 (12.71%)	1523 (10.42%)	0.001803	0.033023
432	GO:0050900	leukocyte migration	38 (2.61%)	235 (1.61%)	0.001822	0.033296
433	GO:0010467	gene expression	436 (29.97%)	3905 (26.71%)	0.001861	0.033878
434	GO:0010556	regulation of macromolecule biosynthetic process	310 (21.31%)	2695 (18.43%)	0.001863	0.033878
435	GO:2000060	positive regulation of ubiquitin-dependent protein catabolic process	14 (0.96%)	60 (0.41%)	0.001893	0.034346
436	GO:1901699	cellular response to nitrogen compound	50 (3.44%)	332 (2.27%)	0.001915	0.034676
437	GO:0035307	positive regulation of protein dephosphorylation	9 (0.62%)	30 (0.21%)	0.001928	0.034831
438	GO:0120032	regulation of plasma membrane bounded cell projection assembly	23 (1.58%)	122 (0.83%)	0.001945	0.035054
439	GO:0010769	regulation of cell morphogenesis involved in differentiation	28 (1.92%)	159 (1.09%)	0.001975	0.035514
440	GO:0001655	urogenital system development	39 (2.68%)	244 (1.67%)	0.001985	0.035519
441	GO:0009987	cellular process	1301 (89.42%)	12724 (87.03%)	0.001987	0.035519
442	GO:0070304	positive regulation of stress-activated protein kinase signaling cascade	22 (1.51%)	115 (0.79%)	0.001989	0.035519
443	GO:0032880	regulation of protein localization	76 (5.22%)	551 (3.77%)	0.002014	0.035885
444	GO:0048017	inositol lipid-mediated signaling	21 (1.44%)	108 (0.74%)	0.002021	0.035924
445	GO:0010508	positive regulation of autophagy	19 (1.31%)	94 (0.64%)	0.002036	0.036104
446	GO:0009617	response to bacterium	50 (3.44%)	333 (2.28%)	0.002042	0.036139
447	GO:0090287	regulation of cellular response to growth factor stimulus	35 (2.41%)	213 (1.46%)	0.00205	0.03619
448	GO:1901989	positive regulation of cell cycle phase transition	15 (1.03%)	67 (0.46%)	0.002057	0.036246
449	GO:0033674	positive regulation of kinase activity	49 (3.37%)	325 (2.22%)	0.002065	0.036298
450	GO:0009792	embryo development ending in birth or egg hatching	73 (5.02%)	526 (3.6%)	0.002081	0.036502
451	GO:0140056	organelle localization by membrane tethering	10 (0.69%)	36 (0.25%)	0.00209	0.036527
452	GO:0010638	positive regulation of organelle organization	62 (4.26%)	433 (2.96%)	0.0021	0.036527
453	GO:0006029	proteoglycan metabolic process	12 (0.82%)	48 (0.33%)	0.002101	0.036527
454	GO:0045123	cellular extravasation	12 (0.82%)	48 (0.33%)	0.002101	0.036527
455	GO:1900024	regulation of substrate adhesion-dependent cell spreading	11 (0.76%)	42 (0.29%)	0.002136	0.037017
456	GO:0015833	peptide transport	112 (7.7%)	867 (5.93%)	0.002141	0.037017
457	GO:0045893	positive regulation of transcription, DNA-templated	139 (9.55%)	1109 (7.58%)	0.002148	0.037017
458	GO:1903508	positive regulation of nucleic acid-templated transcription	139 (9.55%)	1109 (7.58%)	0.002148	0.037017
459	GO:2001242	regulation of intrinsic apoptotic signaling pathway	23 (1.58%)	123 (0.84%)	0.002173	0.03736
460	GO:0050855	regulation of B cell receptor signaling pathway	6 (0.41%)	15 (0.1%)	0.00218	0.0374
461	GO:0043410	positive regulation of MAPK cascade	49 (3.37%)	326 (2.23%)	0.002202	0.0377
462	GO:1902680	positive regulation of RNA biosynthetic process	139 (9.55%)	1110 (7.59%)	0.002223	0.037971
463	GO:0055065	metal ion homeostasis	52 (3.57%)	351 (2.4%)	0.002254	0.038418
464	GO:1903050	regulation of proteolysis involved in cellular protein catabolic process	27 (1.86%)	153 (1.05%)	0.002281	0.038805
465	GO:0001782	B cell homeostasis	7 (0.48%)	20 (0.14%)	0.002301	0.038889
466	GO:0003148	outflow tract septum morphogenesis	7 (0.48%)	20 (0.14%)	0.002301	0.038889
467	GO:0048384	retinoic acid receptor signaling pathway	7 (0.48%)	20 (0.14%)	0.002301	0.038889
468	GO:0001933	negative regulation of protein phosphorylation	43 (2.96%)	278 (1.9%)	0.002307	0.038901
469	GO:0007178	transmembrane receptor protein serine/threonine kinase signaling pathway	42 (2.89%)	270 (1.85%)	0.002313	0.038924
470	GO:0006508	proteolysis	148 (10.17%)	1193 (8.16%)	0.002334	0.039201
471	GO:1904951	positive regulation of establishment of protein localization	30 (2.06%)	176 (1.2%)	0.002345	0.039294
472	GO:0044272	sulfur compound biosynthetic process	13 (0.89%)	55 (0.38%)	0.002401	0.039992
473	GO:0007173	epidermal growth factor receptor signaling pathway	15 (1.03%)	68 (0.47%)	0.002402	0.039992
474	GO:2000045	regulation of G1/S transition of mitotic cell cycle	15 (1.03%)	68 (0.47%)	0.002402	0.039992
475	GO:0060491	regulation of cell projection assembly	23 (1.58%)	124 (0.85%)	0.002422	0.040248
476	GO:0014706	striated muscle tissue development	37 (2.54%)	231 (1.58%)	0.002457	0.040745
477	GO:0051258	protein polymerization	32 (2.2%)	192 (1.31%)	0.002476	0.040795
478	GO:0030166	proteoglycan biosynthetic process	9 (0.62%)	31 (0.21%)	0.002481	0.040795
479	GO:0030225	macrophage differentiation	9 (0.62%)	31 (0.21%)	0.002481	0.040795
480	GO:0030501	positive regulation of bone mineralization	9 (0.62%)	31 (0.21%)	0.002481	0.040795
481	GO:1902115	regulation of organelle assembly	25 (1.72%)	139 (0.95%)	0.002496	0.040956
482	GO:0006875	cellular metal ion homeostasis	47 (3.23%)	312 (2.13%)	0.00256	0.041771
483	GO:0043254	regulation of protein complex assembly	47 (3.23%)	312 (2.13%)	0.00256	0.041771
484	GO:0035690	cellular response to drug	30 (2.06%)	177 (1.21%)	0.002561	0.041771
485	GO:0045646	regulation of erythrocyte differentiation	10 (0.69%)	37 (0.25%)	0.002613	0.042345
486	GO:0070169	positive regulation of biomineral tissue development	10 (0.69%)	37 (0.25%)	0.002613	0.042345
487	GO:0034308	primary alcohol metabolic process	11 (0.76%)	43 (0.29%)	0.002616	0.042345
488	GO:0016236	macroautophagy	28 (1.92%)	162 (1.11%)	0.002618	0.042345
489	GO:0050801	ion homeostasis	64 (4.4%)	454 (3.11%)	0.002626	0.042379
490	GO:0090045	positive regulation of deacetylase activity	4 (0.27%)	7 (0.05%)	0.00267	0.042725
491	GO:0032970	regulation of actin filament-based process	39 (2.68%)	248 (1.7%)	0.002671	0.042725
492	GO:0008015	blood circulation	40 (2.75%)	256 (1.75%)	0.002672	0.042725
493	GO:0009887	animal organ morphogenesis	92 (6.32%)	696 (4.76%)	0.002675	0.042725
494	GO:0034116	positive regulation of heterotypic cell-cell adhesion	5 (0.34%)	11 (0.08%)	0.002679	0.042725
495	GO:0045651	positive regulation of macrophage differentiation	5 (0.34%)	11 (0.08%)	0.002679	0.042725
496	GO:0002685	regulation of leukocyte migration	25 (1.72%)	140 (0.96%)	0.002758	0.043895
497	GO:0071417	cellular response to organonitrogen compound	45 (3.09%)	297 (2.03%)	0.002787	0.044265
498	GO:0034330	cell junction organization	30 (2.06%)	178 (1.22%)	0.002795	0.044298
499	GO:0001938	positive regulation of endothelial cell proliferation	13 (0.89%)	56 (0.38%)	0.002847	0.045035
500	GO:0031214	biomineral tissue development	21 (1.44%)	111 (0.76%)	0.00286	0.045103
501	GO:0001881	receptor recycling	8 (0.55%)	26 (0.18%)	0.002865	0.045103
502	GO:0030100	regulation of endocytosis	28 (1.92%)	163 (1.11%)	0.002869	0.045103
503	GO:0038127	ERBB signaling pathway	16 (1.1%)	76 (0.52%)	0.002899	0.045489
504	GO:0003206	cardiac chamber morphogenesis	20 (1.37%)	104 (0.71%)	0.002921	0.045746
505	GO:0031929	TOR signaling	18 (1.24%)	90 (0.62%)	0.002976	0.046507
506	GO:0009889	regulation of biosynthetic process	322 (22.13%)	2831 (19.36%)	0.003026	0.047136
507	GO:0044271	cellular nitrogen compound biosynthetic process	385 (26.46%)	3436 (23.5%)	0.003028	0.047136
508	GO:0045859	regulation of protein kinase activity	64 (4.4%)	457 (3.13%)	0.003071	0.047633
509	GO:0044092	negative regulation of molecular function	85 (5.84%)	638 (4.36%)	0.003072	0.047633
510	GO:0072503	cellular divalent inorganic cation homeostasis	38 (2.61%)	242 (1.66%)	0.003084	0.047726
511	GO:0019219	regulation of nucleobase-containing compound metabolic process	318 (21.86%)	2794 (19.11%)	0.003106	0.047971
512	GO:0010506	regulation of autophagy	31 (2.13%)	187 (1.28%)	0.003116	0.048037
513	GO:0120163	negative regulation of cold-induced thermogenesis	9 (0.62%)	32 (0.22%)	0.003152	0.04824
514	GO:0003176	aortic valve development	7 (0.48%)	21 (0.14%)	0.003158	0.04824
515	GO:0060043	regulation of cardiac muscle cell proliferation	7 (0.48%)	21 (0.14%)	0.003158	0.04824
516	GO:1900087	positive regulation of G1/S transition of mitotic cell cycle	7 (0.48%)	21 (0.14%)	0.003158	0.04824
517	GO:0071396	cellular response to lipid	45 (3.09%)	299 (2.05%)	0.003174	0.04824
518	GO:0022406	membrane docking	11 (0.76%)	44 (0.3%)	0.003181	0.04824
519	GO:0048589	developmental growth	58 (3.99%)	407 (2.78%)	0.003193	0.04824
520	GO:0001783	B cell apoptotic process	6 (0.41%)	16 (0.11%)	0.003196	0.04824
521	GO:0030947	regulation of vascular endothelial growth factor receptor signaling pathway	6 (0.41%)	16 (0.11%)	0.003196	0.04824
522	GO:0045649	regulation of macrophage differentiation	6 (0.41%)	16 (0.11%)	0.003196	0.04824
523	GO:1902236	negative regulation of endoplasmic reticulum stress-induced intrinsic apoptotic signaling pathway	6 (0.41%)	16 (0.11%)	0.003196	0.04824
524	GO:0010498	proteasomal protein catabolic process	43 (2.96%)	283 (1.94%)	0.003237	0.048727
525	GO:0006974	cellular response to DNA damage stimulus	76 (5.22%)	561 (3.84%)	0.003241	0.048727
526	GO:0048015	phosphatidylinositol-mediated signaling	20 (1.37%)	105 (0.72%)	0.003279	0.04911
527	GO:0051017	actin filament bundle assembly	20 (1.37%)	105 (0.72%)	0.003279	0.04911
Cluster_Endothelial_cells GO Enrichment (Molecular Function)
#	GO ID	Description	Cluster_Endothelial_cells (1475)	All (14699)	pvalue	p.adjust
1	GO:0005488	binding	1218 (82.58%)	10434 (70.98%)	0	0
2	GO:0005515	protein binding	842 (57.08%)	6738 (45.84%)	0	0
3	GO:0019899	enzyme binding	248 (16.81%)	1479 (10.06%)	0	0
4	GO:0043167	ion binding	489 (33.15%)	3646 (24.8%)	0	0
5	GO:0043168	anion binding	305 (20.68%)	2077 (14.13%)	0	0
6	GO:0097367	carbohydrate derivative binding	250 (16.95%)	1645 (11.19%)	0	0
7	GO:0032559	adenyl ribonucleotide binding	185 (12.54%)	1146 (7.8%)	0	0
8	GO:0005524	ATP binding	181 (12.27%)	1115 (7.59%)	0	0
9	GO:0008144	drug binding	200 (13.56%)	1268 (8.63%)	0	0
10	GO:0030554	adenyl nucleotide binding	185 (12.54%)	1154 (7.85%)	0	0
11	GO:0032553	ribonucleotide binding	220 (14.92%)	1466 (9.97%)	0	0
12	GO:0035639	purine ribonucleoside triphosphate binding	214 (14.51%)	1419 (9.65%)	0	0
13	GO:0017076	purine nucleotide binding	220 (14.92%)	1470 (10%)	0	0
14	GO:0036094	small molecule binding	273 (18.51%)	1918 (13.05%)	0	0
15	GO:0032555	purine ribonucleotide binding	218 (14.78%)	1454 (9.89%)	0	0
16	GO:0000166	nucleotide binding	239 (16.2%)	1653 (11.25%)	0	0
17	GO:1901265	nucleoside phosphate binding	239 (16.2%)	1653 (11.25%)	0	0
18	GO:0016301	kinase activity	116 (7.86%)	668 (4.54%)	0	0
19	GO:0016773	phosphotransferase activity, alcohol group as acceptor	109 (7.39%)	621 (4.22%)	0	0
20	GO:0003824	catalytic activity	578 (39.19%)	4773 (32.47%)	0	0
21	GO:0140096	catalytic activity, acting on a protein	252 (17.08%)	1808 (12.3%)	0	1e-06
22	GO:0016772	transferase activity, transferring phosphorus-containing groups	125 (8.47%)	789 (5.37%)	0	9e-06
23	GO:0003712	transcription coregulator activity	60 (4.07%)	303 (2.06%)	0	1.4e-05
24	GO:0004672	protein kinase activity	91 (6.17%)	532 (3.62%)	0	1.5e-05
25	GO:0019900	kinase binding	87 (5.9%)	506 (3.44%)	0	2.2e-05
26	GO:0016740	transferase activity	242 (16.41%)	1806 (12.29%)	1e-06	3.7e-05
27	GO:0019901	protein kinase binding	75 (5.08%)	440 (2.99%)	3e-06	0.000182
28	GO:0004674	protein serine/threonine kinase activity	56 (3.8%)	300 (2.04%)	3e-06	0.000199
29	GO:0005085	guanyl-nucleotide exchange factor activity	38 (2.58%)	175 (1.19%)	3e-06	0.000199
30	GO:0003779	actin binding	52 (3.53%)	277 (1.88%)	6e-06	0.00035
31	GO:0008092	cytoskeletal protein binding	99 (6.71%)	655 (4.46%)	1.9e-05	0.001015
32	GO:0003713	transcription coactivator activity	37 (2.51%)	181 (1.23%)	2e-05	0.001024
33	GO:0019904	protein domain specific binding	69 (4.68%)	418 (2.84%)	2.2e-05	0.001101
34	GO:0051020	GTPase binding	56 (3.8%)	322 (2.19%)	2.9e-05	0.001425
35	GO:0003714	transcription corepressor activity	25 (1.69%)	105 (0.71%)	3.1e-05	0.001492
36	GO:0008289	lipid binding	74 (5.02%)	464 (3.16%)	3.7e-05	0.001704
37	GO:0044389	ubiquitin-like protein ligase binding	43 (2.92%)	234 (1.59%)	6.5e-05	0.002943
38	GO:0031625	ubiquitin protein ligase binding	41 (2.78%)	220 (1.5%)	6.9e-05	0.003029
39	GO:1901363	heterocyclic compound binding	470 (31.86%)	4056 (27.59%)	7.5e-05	0.003193
40	GO:0097159	organic cyclic compound binding	475 (32.2%)	4105 (27.93%)	7.7e-05	0.003203
41	GO:0043169	cation binding	243 (16.47%)	1940 (13.2%)	7.9e-05	0.003203
42	GO:0019838	growth factor binding	23 (1.56%)	98 (0.67%)	8.1e-05	0.003225
43	GO:0005102	signaling receptor binding	140 (9.49%)	1028 (6.99%)	8.5e-05	0.003302
44	GO:0005543	phospholipid binding	51 (3.46%)	297 (2.02%)	9.1e-05	0.00344
45	GO:0016887	ATPase activity	45 (3.05%)	259 (1.76%)	0.000175	0.006356
46	GO:0050431	transforming growth factor beta binding	8 (0.54%)	18 (0.12%)	0.000176	0.006356
47	GO:0042802	identical protein binding	179 (12.14%)	1389 (9.45%)	0.000186	0.006603
48	GO:0046872	metal ion binding	232 (15.73%)	1867 (12.7%)	0.000193	0.0067
49	GO:0005539	glycosaminoglycan binding	24 (1.63%)	114 (0.78%)	0.000341	0.011598
50	GO:0050839	cell adhesion molecule binding	26 (1.76%)	128 (0.87%)	0.000357	0.011903
51	GO:0016421	CoA carboxylase activity	4 (0.27%)	5 (0.03%)	0.000465	0.015179
52	GO:0002020	protease binding	20 (1.36%)	90 (0.61%)	0.000499	0.015974
53	GO:0035091	phosphatidylinositol binding	33 (2.24%)	186 (1.27%)	0.000836	0.025934
54	GO:0016853	isomerase activity	23 (1.56%)	114 (0.78%)	0.000841	0.025934
55	GO:0004924	oncostatin-M receptor activity	3 (0.2%)	3 (0.02%)	0.001009	0.029479
56	GO:0030235	nitric-oxide synthase regulator activity	3 (0.2%)	3 (0.02%)	0.001009	0.029479
57	GO:0048273	mitogen-activated protein kinase p38 binding	3 (0.2%)	3 (0.02%)	0.001009	0.029479
58	GO:0017111	nucleoside-triphosphatase activity	90 (6.1%)	654 (4.45%)	0.001137	0.032655
59	GO:0005021	vascular endothelial growth factor-activated receptor activity	4 (0.27%)	6 (0.04%)	0.001283	0.035618
60	GO:0016885	ligase activity, forming carbon-carbon bonds	4 (0.27%)	6 (0.04%)	0.001283	0.035618
61	GO:0005516	calmodulin binding	14 (0.95%)	58 (0.39%)	0.001448	0.03956
62	GO:0005178	integrin binding	17 (1.15%)	78 (0.53%)	0.001604	0.043108
63	GO:0016817	hydrolase activity, acting on acid anhydrides	94 (6.37%)	697 (4.74%)	0.001688	0.043947
64	GO:0016818	hydrolase activity, acting on acid anhydrides, in phosphorus-containing anhydrides	94 (6.37%)	697 (4.74%)	0.001688	0.043947
Cluster_Endothelial_cells GO Enrichment (Cellular Component)
#	GO ID	Description	Cluster_Endothelial_cells (1399)	All (14549)	pvalue	p.adjust
1	GO:0005622	intracellular	1158 (82.77%)	9470 (65.09%)	0	0
2	GO:0044424	intracellular part	1158 (82.77%)	9470 (65.09%)	0	0
3	GO:0005623	cell	1268 (90.64%)	10948 (75.25%)	0	0
4	GO:0044464	cell part	1268 (90.64%)	10948 (75.25%)	0	0
5	GO:0043229	intracellular organelle	1018 (72.77%)	8229 (56.56%)	0	0
6	GO:0043226	organelle	1036 (74.05%)	8449 (58.07%)	0	0
7	GO:0043227	membrane-bounded organelle	917 (65.55%)	7271 (49.98%)	0	0
8	GO:0005737	cytoplasm	872 (62.33%)	6850 (47.08%)	0	0
9	GO:0043231	intracellular membrane-bounded organelle	861 (61.54%)	6825 (46.91%)	0	0
10	GO:0044444	cytoplasmic part	737 (52.68%)	5693 (39.13%)	0	0
11	GO:0044446	intracellular organelle part	710 (50.75%)	5617 (38.61%)	0	0
12	GO:0044422	organelle part	728 (52.04%)	5824 (40.03%)	0	0
13	GO:0012505	endomembrane system	332 (23.73%)	2280 (15.67%)	0	0
14	GO:0005829	cytosol	336 (24.02%)	2398 (16.48%)	0	0
15	GO:0031974	membrane-enclosed lumen	429 (30.66%)	3304 (22.71%)	0	0
16	GO:0043233	organelle lumen	429 (30.66%)	3304 (22.71%)	0	0
17	GO:0070013	intracellular organelle lumen	429 (30.66%)	3304 (22.71%)	0	0
18	GO:0005634	nucleus	564 (40.31%)	4602 (31.63%)	0	0
19	GO:0044428	nuclear part	432 (30.88%)	3359 (23.09%)	0	0
20	GO:0005654	nucleoplasm	367 (26.23%)	2771 (19.05%)	0	0
21	GO:0031981	nuclear lumen	399 (28.52%)	3074 (21.13%)	0	0
22	GO:0032991	protein-containing complex	472 (33.74%)	3831 (26.33%)	0	0
23	GO:0005794	Golgi apparatus	133 (9.51%)	804 (5.53%)	0	0
24	GO:0005783	endoplasmic reticulum	139 (9.94%)	896 (6.16%)	0	0
25	GO:0098589	membrane region	43 (3.07%)	178 (1.22%)	0	0
26	GO:0045121	membrane raft	40 (2.86%)	172 (1.18%)	0	3e-06
27	GO:0098857	membrane microdomain	40 (2.86%)	172 (1.18%)	0	3e-06
28	GO:0016604	nuclear body	94 (6.72%)	576 (3.96%)	0	6e-06
29	GO:0071944	cell periphery	356 (25.45%)	2949 (20.27%)	0	1.5e-05
30	GO:0005768	endosome	81 (5.79%)	485 (3.33%)	0	1.6e-05
31	GO:0044451	nucleoplasm part	124 (8.86%)	838 (5.76%)	1e-06	1.7e-05
32	GO:0005886	plasma membrane	346 (24.73%)	2860 (19.66%)	1e-06	1.7e-05
33	GO:0016607	nuclear speck	54 (3.86%)	285 (1.96%)	1e-06	2.5e-05
34	GO:0044459	plasma membrane part	187 (13.37%)	1399 (9.62%)	1e-06	2.9e-05
35	GO:0043232	intracellular non-membrane-bounded organelle	360 (25.73%)	3012 (20.7%)	1e-06	3e-05
36	GO:0043228	non-membrane-bounded organelle	360 (25.73%)	3013 (20.71%)	1e-06	3e-05
37	GO:0005856	cytoskeleton	186 (13.3%)	1400 (9.62%)	2e-06	4.3e-05
38	GO:0042995	cell projection	144 (10.29%)	1050 (7.22%)	5e-06	0.000134
39	GO:0098552	side of membrane	51 (3.65%)	283 (1.95%)	8e-06	0.00019
40	GO:0005577	fibrinogen complex	5 (0.36%)	5 (0.03%)	8e-06	0.000198
41	GO:0098805	whole membrane	95 (6.79%)	637 (4.38%)	9e-06	0.000204
42	GO:0120025	plasma membrane bounded cell projection	141 (10.08%)	1036 (7.12%)	1e-05	0.000228
43	GO:0031982	vesicle	139 (9.94%)	1027 (7.06%)	1.5e-05	0.000344
44	GO:0031252	cell leading edge	42 (3%)	226 (1.55%)	2.2e-05	0.000492
45	GO:0044430	cytoskeletal part	147 (10.51%)	1107 (7.61%)	2.3e-05	0.000503
46	GO:0097708	intracellular vesicle	128 (9.15%)	940 (6.46%)	2.5e-05	0.000535
47	GO:0031410	cytoplasmic vesicle	127 (9.08%)	934 (6.42%)	2.9e-05	0.000603
48	GO:0019897	extrinsic component of plasma membrane	19 (1.36%)	72 (0.49%)	3.4e-05	0.000693
49	GO:0048471	perinuclear region of cytoplasm	58 (4.15%)	356 (2.45%)	4.3e-05	0.000844
50	GO:0009897	external side of plasma membrane	35 (2.5%)	184 (1.26%)	6.4e-05	0.001243
51	GO:0015630	microtubule cytoskeleton	117 (8.36%)	862 (5.92%)	6.6e-05	0.00125
52	GO:0031984	organelle subcompartment	88 (6.29%)	612 (4.21%)	7.3e-05	0.001357
53	GO:0044431	Golgi apparatus part	53 (3.79%)	325 (2.23%)	8.8e-05	0.001603
54	GO:0019898	extrinsic component of membrane	28 (2%)	138 (0.95%)	0.000107	0.001915
55	GO:0044432	endoplasmic reticulum part	63 (4.5%)	416 (2.86%)	0.000182	0.003202
56	GO:0097458	neuron part	94 (6.72%)	687 (4.72%)	0.00026	0.004486
57	GO:0009986	cell surface	68 (4.86%)	466 (3.2%)	0.000309	0.005244
58	GO:0031227	intrinsic component of endoplasmic reticulum membrane	20 (1.43%)	91 (0.63%)	0.000333	0.005564
59	GO:0022626	cytosolic ribosome	21 (1.5%)	99 (0.68%)	0.000399	0.006553
60	GO:0005770	late endosome	27 (1.93%)	142 (0.98%)	0.000425	0.006853
61	GO:0030176	integral component of endoplasmic reticulum membrane	19 (1.36%)	87 (0.6%)	0.000506	0.008027
62	GO:0005667	transcription factor complex	41 (2.93%)	253 (1.74%)	0.000602	0.009405
63	GO:0044445	cytosolic part	32 (2.29%)	183 (1.26%)	0.000623	0.009574
64	GO:0070161	anchoring junction	33 (2.36%)	191 (1.31%)	0.000643	0.009623
65	GO:0005791	rough endoplasmic reticulum	9 (0.64%)	27 (0.19%)	0.000646	0.009623
66	GO:0005797	Golgi medial cisterna	5 (0.36%)	9 (0.06%)	0.000739	0.010833
67	GO:0098858	actin-based cell projection	22 (1.57%)	111 (0.76%)	0.000785	0.011343
68	GO:0005881	cytoplasmic microtubule	11 (0.79%)	39 (0.27%)	0.000829	0.011807
69	GO:0097487	multivesicular body, internal vesicle	3 (0.21%)	3 (0.02%)	0.000887	0.012449
70	GO:0031090	organelle membrane	135 (9.65%)	1089 (7.49%)	0.001021	0.014122
71	GO:0005912	adherens junction	31 (2.22%)	181 (1.24%)	0.001071	0.014249
72	GO:0034663	endoplasmic reticulum chaperone complex	4 (0.29%)	6 (0.04%)	0.001089	0.014249
73	GO:0042824	MHC class I peptide loading complex	4 (0.29%)	6 (0.04%)	0.001089	0.014249
74	GO:0099523	presynaptic cytosol	4 (0.29%)	6 (0.04%)	0.001089	0.014249
75	GO:0030139	endocytic vesicle	22 (1.57%)	115 (0.79%)	0.001281	0.016535
76	GO:0099522	region of cytosol	5 (0.36%)	10 (0.07%)	0.00136	0.017328
77	GO:0098791	Golgi subcompartment	43 (3.07%)	282 (1.94%)	0.001584	0.019914
78	GO:0001772	immunological synapse	10 (0.71%)	36 (0.25%)	0.001612	0.02001
79	GO:0030027	lamellipodium	21 (1.5%)	110 (0.76%)	0.001677	0.020553
80	GO:0015629	actin cytoskeleton	48 (3.43%)	325 (2.23%)	0.001741	0.021068
81	GO:0016605	PML body	13 (0.93%)	55 (0.38%)	0.001764	0.021083
82	GO:0005793	endoplasmic reticulum-Golgi intermediate compartment	12 (0.86%)	49 (0.34%)	0.001895	0.022373
83	GO:0005774	vacuolar membrane	24 (1.72%)	135 (0.93%)	0.00225	0.02624
84	GO:0055037	recycling endosome	18 (1.29%)	91 (0.63%)	0.002322	0.026621
85	GO:0044437	vacuolar part	25 (1.79%)	143 (0.98%)	0.002338	0.026621
86	GO:0005730	nucleolus	85 (6.08%)	654 (4.5%)	0.002372	0.026697
87	GO:0031234	extrinsic component of cytoplasmic side of plasma membrane	11 (0.79%)	44 (0.3%)	0.002427	0.027003
88	GO:0005801	cis-Golgi network	9 (0.64%)	32 (0.22%)	0.00249	0.027392
89	GO:0045202	synapse	76 (5.43%)	575 (3.95%)	0.002542	0.02765
90	GO:0005642	annulate lamellae	3 (0.21%)	4 (0.03%)	0.003294	0.034527
91	GO:0071664	catenin-TCF7L2 complex	3 (0.21%)	4 (0.03%)	0.003294	0.034527
92	GO:0042175	nuclear outer membrane-endoplasmic reticulum membrane network	51 (3.65%)	361 (2.48%)	0.003296	0.034527
93	GO:0005815	microtubule organizing center	74 (5.29%)	563 (3.87%)	0.003317	0.034527
94	GO:0005814	centriole	17 (1.22%)	88 (0.6%)	0.003915	0.040318
95	GO:0098588	bounding membrane of organelle	85 (6.08%)	668 (4.59%)	0.004256	0.043371
96	GO:0032433	filopodium tip	4 (0.29%)	8 (0.05%)	0.004339	0.043754
97	GO:0005765	lysosomal membrane	19 (1.36%)	104 (0.71%)	0.004529	0.04474
98	GO:0098852	lytic vacuole membrane	19 (1.36%)	104 (0.71%)	0.004529	0.04474
99	GO:0044452	nucleolar part	25 (1.79%)	151 (1.04%)	0.004904	0.047842
100	GO:0000323	lytic vacuole	37 (2.64%)	249 (1.71%)	0.004992	0.047842
101	GO:0005764	lysosome	37 (2.64%)	249 (1.71%)	0.004992	0.047842
102	GO:0005773	vacuole	45 (3.22%)	317 (2.18%)	0.005069	0.048019
103	GO:0043235	receptor complex	36 (2.57%)	241 (1.66%)	0.005109	0.048019
