# Supplementary material for: Single-nucleus transcriptome sequencing reveals hepatic cell atlas in pigs
Source: BMC Genomics. 2023 Dec 12;24:770. doi: 10.1186/s12864-023-09765-9 (PMC10717992; doi:10.1186/s12864-023-09765-9)
Supplement: Supplementary file 9 — Additional file 9. Table S9. Endothelial cells differential gene KEGG significant enrichment（DHL-VS-DHBL). [file 12864_2023_9765_MOESM9_ESM.xlsx]

## Sheet: Sheet1
Table S9. Endothelial cells differential gene KEGG significant enrichment（DHL-VS-DHBL）
3 sigificant up	10sigificant down	KEGG_A_class	KEGG_B_class	Pathway	Cluster_Endothelial_cells (842)	All (8756)	Pvalue	Qvalue
up	sigificant down	Cellular Processes	Cellular community - eukaryotes	Focal adhesion	34	192	0.000316086	0.00742801
up	sigificant down	Cellular Processes	Transport and catabolism	Endocytosis	45	247	1.72284e-05	0.000809736
up	down	Cellular Processes	Transport and catabolism	Autophagy - animal	25	145	0.00274722	0.0311668
significant up	sigificant down	Environmental Information Processing	Signal transduction	Phosphatidylinositol signaling system	26	100	1.67777e-06	0.000214998
up	sigificant down	Environmental Information Processing	Signal transduction	MAPK signaling pathway	52	291	6.85019e-06	0.00042577
up	sigificant down	Environmental Information Processing	Signal transduction	FoxO signaling pathway	30	134	7.76481e-06	0.00042577
up	down	Environmental Information Processing	Signal transduction	Sphingolipid signaling pathway	22	117	0.00156947	0.0223052
up	sigificant down	Environmental Information Processing	Signal transduction	Phospholipase D signaling pathway	27	155	0.00162712	0.0223052
up	down	Environmental Information Processing	Signal transduction	TGF-beta signaling pathway	19	98	0.0022164	0.0274374
up	sigificant down	Genetic Information Processing	Folding, sorting and degradation	Protein processing in endoplasmic reticulum	40	161	1.13717e-08	3.74129e-06
up	down	Metabolism	Carbohydrate metabolism	Inositol phosphate metabolism	17	74	0.000517403	0.0100133
significant up	down	Metabolism	Amino acid metabolism	Valine, leucine and isoleucine degradation	12	50	0.0022517	0.0274374
up	sigificant down	Organismal Systems	Immune system	Platelet activation	27	126	4.99092e-05	0.00205252
up	sigificant down	Organismal Systems	Immune system	Fc gamma R-mediated phagocytosis	21	95	0.000212044	0.00617551
up	sigificant down	Organismal Systems	Endocrine system	Aldosterone synthesis and secretion	21	103	0.000674367	0.0116772
significant up	down	Organismal Systems	Endocrine system	Thyroid hormone signaling pathway	22	115	0.0012424	0.0194643
up	down	Organismal Systems	Endocrine system	GnRH signaling pathway	18	92	0.00257844	0.0302967
up	down	Organismal Systems	Development and regeneration	Axon regeneration	19	94	0.00133116	0.0199069
up	down	Organismal Systems	Excretory system	Endocrine and other factor-regulated calcium reabsorption	13	58	0.00288759	0.0316672
up	down	Organismal Systems	Development	Osteoclast differentiation	23	132	0.0034732	0.0368608
