# Supplementary material for: Single-nucleus transcriptome sequencing reveals hepatic cell atlas in pigs
Source: BMC Genomics. 2023 Dec 12;24:770. doi: 10.1186/s12864-023-09765-9 (PMC10717992; doi:10.1186/s12864-023-09765-9)
Supplement: Supplementary file 10 — Additional file 10. Table S10. T cells differential gene GO enrichment. [file 12864_2023_9765_MOESM10_ESM.xlsx]

## Sheet: Sheet1
Table S10. T cells differential gene GO enrichment
#	GO ID	Description	Cluster_T_cells (729)	All (14621)	pvalue	p.adjust
1	GO:0048583	regulation of response to stimulus	208 (28.53%)	2600 (17.78%)	0	0
2	GO:0002376	immune system process	145 (19.89%)	1615 (11.05%)	0	0
3	GO:1901564	organonitrogen compound metabolic process	327 (44.86%)	4753 (32.51%)	0	0
4	GO:0044267	cellular protein metabolic process	257 (35.25%)	3498 (23.92%)	0	0
5	GO:0019538	protein metabolic process	288 (39.51%)	4055 (27.73%)	0	0
6	GO:0006464	cellular protein modification process	204 (27.98%)	2701 (18.47%)	0	0
7	GO:0036211	protein modification process	204 (27.98%)	2701 (18.47%)	0	0
8	GO:0002682	regulation of immune system process	92 (12.62%)	930 (6.36%)	0	0
9	GO:0043412	macromolecule modification	209 (28.67%)	2836 (19.4%)	0	0
10	GO:0002684	positive regulation of immune system process	70 (9.6%)	651 (4.45%)	0	0
11	GO:0034097	response to cytokine	60 (8.23%)	518 (3.54%)	0	0
12	GO:0035556	intracellular signal transduction	142 (19.48%)	1736 (11.87%)	0	0
13	GO:0030155	regulation of cell adhesion	57 (7.82%)	493 (3.37%)	0	1e-06
14	GO:0010646	regulation of cell communication	167 (22.91%)	2184 (14.94%)	0	1e-06
15	GO:0070887	cellular response to chemical stimulus	143 (19.62%)	1788 (12.23%)	0	1e-06
16	GO:0023051	regulation of signaling	168 (23.05%)	2205 (15.08%)	0	1e-06
17	GO:0048518	positive regulation of biological process	273 (37.45%)	4080 (27.91%)	0	2e-06
18	GO:0007166	cell surface receptor signaling pathway	134 (18.38%)	1659 (11.35%)	0	2e-06
19	GO:0010033	response to organic substance	136 (18.66%)	1710 (11.7%)	0	4e-06
20	GO:0030334	regulation of cell migration	63 (8.64%)	604 (4.13%)	0	6e-06
21	GO:0032879	regulation of localization	135 (18.52%)	1717 (11.74%)	0	9e-06
22	GO:2000145	regulation of cell motility	65 (8.92%)	639 (4.37%)	0	9e-06
23	GO:0006915	apoptotic process	97 (13.31%)	1119 (7.65%)	0	1.1e-05
24	GO:0051246	regulation of protein metabolic process	137 (18.79%)	1772 (12.12%)	0	1.7e-05
25	GO:0040012	regulation of locomotion	68 (9.33%)	696 (4.76%)	0	1.7e-05
26	GO:0050776	regulation of immune response	56 (7.68%)	530 (3.62%)	0	1.9e-05
27	GO:0071310	cellular response to organic substance	115 (15.78%)	1419 (9.71%)	0	1.9e-05
28	GO:0007155	cell adhesion	78 (10.7%)	846 (5.79%)	0	1.9e-05
29	GO:0009966	regulation of signal transduction	147 (20.16%)	1949 (13.33%)	0	2e-05
30	GO:0008219	cell death	103 (14.13%)	1237 (8.46%)	0	2.3e-05
31	GO:0051270	regulation of cellular component movement	67 (9.19%)	691 (4.73%)	0	2.3e-05
32	GO:0071345	cellular response to cytokine stimulus	51 (7%)	468 (3.2%)	0	2.3e-05
33	GO:0022610	biological adhesion	78 (10.7%)	853 (5.83%)	0	2.3e-05
34	GO:0006793	phosphorus metabolic process	163 (22.36%)	2232 (15.27%)	0	2.4e-05
35	GO:0048585	negative regulation of response to stimulus	95 (13.03%)	1116 (7.63%)	0	2.5e-05
36	GO:0012501	programmed cell death	97 (13.31%)	1150 (7.87%)	0	2.7e-05
37	GO:0044237	cellular metabolic process	445 (61.04%)	7573 (51.8%)	0	2.7e-05
38	GO:0016310	phosphorylation	123 (16.87%)	1571 (10.74%)	0	3e-05
39	GO:0043087	regulation of GTPase activity	30 (4.12%)	210 (1.44%)	0	3e-05
40	GO:0044260	cellular macromolecule metabolic process	356 (48.83%)	5819 (39.8%)	0	3.7e-05
41	GO:0006796	phosphate-containing compound metabolic process	161 (22.09%)	2220 (15.18%)	0	3.7e-05
42	GO:0006955	immune response	81 (11.11%)	914 (6.25%)	0	3.7e-05
43	GO:0016477	cell migration	84 (11.52%)	961 (6.57%)	0	3.9e-05
44	GO:0048519	negative regulation of biological process	233 (31.96%)	3512 (24.02%)	0	5.1e-05
45	GO:0045785	positive regulation of cell adhesion	36 (4.94%)	289 (1.98%)	0	5.2e-05
46	GO:0050851	antigen receptor-mediated signaling pathway	20 (2.74%)	109 (0.75%)	0	5.2e-05
47	GO:0032268	regulation of cellular protein metabolic process	127 (17.42%)	1662 (11.37%)	0	5.5e-05
48	GO:0042981	regulation of apoptotic process	82 (11.25%)	941 (6.44%)	0	5.5e-05
49	GO:0002429	immune response-activating cell surface receptor signaling pathway	21 (2.88%)	121 (0.83%)	1e-06	6.5e-05
50	GO:0048584	positive regulation of response to stimulus	114 (15.64%)	1454 (9.94%)	1e-06	6.5e-05
51	GO:0051239	regulation of multicellular organismal process	150 (20.58%)	2060 (14.09%)	1e-06	7.1e-05
52	GO:0018193	peptidyl-amino acid modification	72 (9.88%)	800 (5.47%)	1e-06	8.4e-05
53	GO:0050778	positive regulation of immune response	45 (6.17%)	418 (2.86%)	1e-06	0.00011
54	GO:0043067	regulation of programmed cell death	82 (11.25%)	960 (6.57%)	1e-06	0.000111
55	GO:0006468	protein phosphorylation	106 (14.54%)	1345 (9.2%)	1e-06	0.000125
56	GO:0009605	response to external stimulus	109 (14.95%)	1396 (9.55%)	1e-06	0.000131
57	GO:0051179	localization	268 (36.76%)	4213 (28.81%)	1e-06	0.000131
58	GO:0002768	immune response-regulating cell surface receptor signaling pathway	21 (2.88%)	128 (0.88%)	1e-06	0.000145
59	GO:1902531	regulation of intracellular signal transduction	91 (12.48%)	1112 (7.61%)	1e-06	0.000154
60	GO:0010941	regulation of cell death	86 (11.8%)	1033 (7.07%)	1e-06	0.000154
61	GO:0002253	activation of immune response	34 (4.66%)	284 (1.94%)	2e-06	0.000203
62	GO:0071704	organic substance metabolic process	459 (62.96%)	7997 (54.7%)	2e-06	0.000221
63	GO:0048870	cell motility	88 (12.07%)	1078 (7.37%)	2e-06	0.000243
64	GO:0051674	localization of cell	88 (12.07%)	1078 (7.37%)	2e-06	0.000243
65	GO:0044238	primary metabolic process	442 (60.63%)	7657 (52.37%)	3e-06	0.000243
66	GO:0001816	cytokine production	49 (6.72%)	490 (3.35%)	3e-06	0.000249
67	GO:0006807	nitrogen compound metabolic process	422 (57.89%)	7255 (49.62%)	3e-06	0.000252
68	GO:0051707	response to other organism	52 (7.13%)	535 (3.66%)	3e-06	0.000276
69	GO:0010648	negative regulation of cell communication	77 (10.56%)	911 (6.23%)	3e-06	0.000278
70	GO:0043207	response to external biotic stimulus	52 (7.13%)	536 (3.67%)	3e-06	0.000278
71	GO:0009607	response to biotic stimulus	54 (7.41%)	565 (3.86%)	3e-06	0.000278
72	GO:0080134	regulation of response to stress	81 (11.11%)	974 (6.66%)	3e-06	0.000278
73	GO:0048522	positive regulation of cellular process	231 (31.69%)	3573 (24.44%)	3e-06	0.00028
74	GO:0043170	macromolecule metabolic process	398 (54.6%)	6786 (46.41%)	3e-06	0.000289
75	GO:0048523	negative regulation of cellular process	208 (28.53%)	3157 (21.59%)	4e-06	0.000301
76	GO:0043547	positive regulation of GTPase activity	22 (3.02%)	147 (1.01%)	4e-06	0.000301
77	GO:0023057	negative regulation of signaling	77 (10.56%)	915 (6.26%)	4e-06	0.000301
78	GO:0001817	regulation of cytokine production	48 (6.58%)	485 (3.32%)	4e-06	0.000356
79	GO:0050865	regulation of cell activation	40 (5.49%)	375 (2.56%)	5e-06	0.000375
80	GO:0001775	cell activation	58 (7.96%)	633 (4.33%)	5e-06	0.000399
81	GO:0040017	positive regulation of locomotion	41 (5.62%)	390 (2.67%)	5e-06	0.000399
82	GO:0030335	positive regulation of cell migration	38 (5.21%)	350 (2.39%)	5e-06	0.000412
83	GO:0030029	actin filament-based process	48 (6.58%)	490 (3.35%)	6e-06	0.000442
84	GO:0048872	homeostasis of number of cells	27 (3.7%)	210 (1.44%)	6e-06	0.000442
85	GO:2000147	positive regulation of cell motility	39 (5.35%)	366 (2.5%)	6e-06	0.000469
86	GO:1902041	regulation of extrinsic apoptotic signaling pathway via death domain receptors	10 (1.37%)	36 (0.25%)	7e-06	0.000508
87	GO:0002520	immune system development	61 (8.37%)	685 (4.69%)	7e-06	0.000518
88	GO:0040011	locomotion	95 (13.03%)	1222 (8.36%)	8e-06	0.000538
89	GO:2001236	regulation of extrinsic apoptotic signaling pathway	18 (2.47%)	110 (0.75%)	8e-06	0.000552
90	GO:0051272	positive regulation of cellular component movement	39 (5.35%)	374 (2.56%)	1.1e-05	0.000738
91	GO:0002252	immune effector process	46 (6.31%)	474 (3.24%)	1.2e-05	0.000805
92	GO:0060548	negative regulation of cell death	56 (7.68%)	621 (4.25%)	1.2e-05	0.000816
93	GO:0072359	circulatory system development	62 (8.5%)	713 (4.88%)	1.3e-05	0.000858
94	GO:0008152	metabolic process	475 (65.16%)	8435 (57.69%)	1.4e-05	0.000955
95	GO:0002694	regulation of leukocyte activation	37 (5.08%)	352 (2.41%)	1.5e-05	0.000983
96	GO:0065009	regulation of molecular function	121 (16.6%)	1681 (11.5%)	1.6e-05	0.001032
97	GO:0009968	negative regulation of signal transduction	71 (9.74%)	858 (5.87%)	1.6e-05	0.001032
98	GO:0002757	immune response-activating signal transduction	28 (3.84%)	237 (1.62%)	2e-05	0.001283
99	GO:0051336	regulation of hydrolase activity	56 (7.68%)	633 (4.33%)	2.1e-05	0.001308
100	GO:0001525	angiogenesis	35 (4.8%)	330 (2.26%)	2.1e-05	0.001308
101	GO:0042221	response to chemical	177 (24.28%)	2678 (18.32%)	2.2e-05	0.001369
102	GO:0001944	vasculature development	47 (6.45%)	501 (3.43%)	2.3e-05	0.001376
103	GO:0072358	cardiovascular system development	47 (6.45%)	501 (3.43%)	2.3e-05	0.001376
104	GO:0043069	negative regulation of programmed cell death	52 (7.13%)	576 (3.94%)	2.4e-05	0.001443
105	GO:0007015	actin filament organization	31 (4.25%)	279 (1.91%)	2.5e-05	0.001484
106	GO:0030097	hemopoiesis	54 (7.41%)	607 (4.15%)	2.5e-05	0.001484
107	GO:0045321	leukocyte activation	51 (7%)	563 (3.85%)	2.6e-05	0.001534
108	GO:0048534	hematopoietic or lymphoid organ development	56 (7.68%)	639 (4.37%)	2.7e-05	0.001577
109	GO:0030036	actin cytoskeleton organization	43 (5.9%)	447 (3.06%)	2.8e-05	0.0016
110	GO:0048514	blood vessel morphogenesis	40 (5.49%)	405 (2.77%)	2.9e-05	0.001659
111	GO:0051345	positive regulation of hydrolase activity	36 (4.94%)	350 (2.39%)	3.1e-05	0.001747
112	GO:0006928	movement of cell or subcellular component	100 (13.72%)	1350 (9.23%)	3.2e-05	0.001761
113	GO:0031589	cell-substrate adhesion	28 (3.84%)	243 (1.66%)	3.2e-05	0.001761
114	GO:0097284	hepatocyte apoptotic process	5 (0.69%)	9 (0.06%)	3.2e-05	0.001785
115	GO:0032989	cellular component morphogenesis	59 (8.09%)	690 (4.72%)	3.4e-05	0.001837
116	GO:1901342	regulation of vasculature development	27 (3.7%)	231 (1.58%)	3.4e-05	0.001837
117	GO:0051248	negative regulation of protein metabolic process	58 (7.96%)	676 (4.62%)	3.6e-05	0.001922
118	GO:0002764	immune response-regulating signaling pathway	28 (3.84%)	245 (1.68%)	3.7e-05	0.001956
119	GO:0050853	B cell receptor signaling pathway	10 (1.37%)	43 (0.29%)	3.8e-05	0.002019
120	GO:0043066	negative regulation of apoptotic process	50 (6.86%)	558 (3.82%)	4.2e-05	0.002178
121	GO:0050900	leukocyte migration	27 (3.7%)	235 (1.61%)	4.6e-05	0.002383
122	GO:0044093	positive regulation of molecular function	76 (10.43%)	968 (6.62%)	4.8e-05	0.002474
123	GO:0006952	defense response	71 (9.74%)	888 (6.07%)	4.9e-05	0.002474
124	GO:0032943	mononuclear cell proliferation	23 (3.16%)	185 (1.27%)	4.9e-05	0.002474
125	GO:0051241	negative regulation of multicellular organismal process	65 (8.92%)	794 (5.43%)	5.1e-05	0.002558
126	GO:0031399	regulation of protein modification process	91 (12.48%)	1216 (8.32%)	5.1e-05	0.002558
127	GO:0045765	regulation of angiogenesis	25 (3.43%)	211 (1.44%)	5.2e-05	0.002591
128	GO:1904019	epithelial cell apoptotic process	13 (1.78%)	73 (0.5%)	5.7e-05	0.002799
129	GO:0006950	response to stress	153 (20.99%)	2292 (15.68%)	5.8e-05	0.002819
130	GO:0060627	regulation of vesicle-mediated transport	33 (4.53%)	319 (2.18%)	5.9e-05	0.002828
131	GO:0045646	regulation of erythrocyte differentiation	9 (1.23%)	37 (0.25%)	6.4e-05	0.003067
132	GO:0070661	leukocyte proliferation	24 (3.29%)	201 (1.37%)	6.5e-05	0.003092
133	GO:0097190	apoptotic signaling pathway	40 (5.49%)	421 (2.88%)	6.9e-05	0.00327
134	GO:0008625	extrinsic apoptotic signaling pathway via death domain receptors	11 (1.51%)	55 (0.38%)	7e-05	0.003271
135	GO:1900407	regulation of cellular response to oxidative stress	11 (1.51%)	55 (0.38%)	7e-05	0.003271
136	GO:0009893	positive regulation of metabolic process	159 (21.81%)	2411 (16.49%)	7.5e-05	0.003458
137	GO:0051271	negative regulation of cellular component movement	24 (3.29%)	203 (1.39%)	7.6e-05	0.003489
138	GO:0000902	cell morphogenesis	54 (7.41%)	633 (4.33%)	7.8e-05	0.003533
139	GO:2000026	regulation of multicellular organismal development	97 (13.31%)	1331 (9.1%)	7.9e-05	0.00355
140	GO:0097191	extrinsic apoptotic signaling pathway	20 (2.74%)	154 (1.05%)	8.1e-05	0.003634
141	GO:0051240	positive regulation of multicellular organismal process	87 (11.93%)	1165 (7.97%)	8.2e-05	0.003653
142	GO:0022603	regulation of anatomical structure morphogenesis	56 (7.68%)	666 (4.56%)	8.5e-05	0.003701
143	GO:0045588	positive regulation of gamma-delta T cell differentiation	4 (0.55%)	6 (0.04%)	8.5e-05	0.003701
144	GO:0046645	positive regulation of gamma-delta T cell activation	4 (0.55%)	6 (0.04%)	8.5e-05	0.003701
145	GO:0031347	regulation of defense response	42 (5.76%)	455 (3.11%)	8.8e-05	0.0038
146	GO:2001237	negative regulation of extrinsic apoptotic signaling pathway	12 (1.65%)	66 (0.45%)	8.9e-05	0.0038
147	GO:0032944	regulation of mononuclear cell proliferation	19 (2.61%)	143 (0.98%)	8.9e-05	0.0038
148	GO:0032269	negative regulation of cellular protein metabolic process	54 (7.41%)	637 (4.36%)	9.2e-05	0.003885
149	GO:0046649	lymphocyte activation	43 (5.9%)	472 (3.23%)	9.8e-05	0.004151
150	GO:0010595	positive regulation of endothelial cell migration	13 (1.78%)	77 (0.53%)	0.000101	0.004234
151	GO:0007169	transmembrane receptor protein tyrosine kinase signaling pathway	38 (5.21%)	401 (2.74%)	0.00011	0.004595
152	GO:0002696	positive regulation of leukocyte activation	24 (3.29%)	208 (1.42%)	0.000112	0.004618
153	GO:0017157	regulation of exocytosis	17 (2.33%)	122 (0.83%)	0.000114	0.004683
154	GO:0035162	embryonic hemopoiesis	6 (0.82%)	17 (0.12%)	0.000116	0.004733
155	GO:0046651	lymphocyte proliferation	22 (3.02%)	183 (1.25%)	0.000117	0.00474
156	GO:1903510	mucopolysaccharide metabolic process	9 (1.23%)	40 (0.27%)	0.000123	0.00495
157	GO:1900026	positive regulation of substrate adhesion-dependent cell spreading	8 (1.1%)	32 (0.22%)	0.000133	0.005318
158	GO:0034612	response to tumor necrosis factor	17 (2.33%)	124 (0.85%)	0.00014	0.005557
159	GO:0002703	regulation of leukocyte mediated immunity	19 (2.61%)	148 (1.01%)	0.000141	0.005565
160	GO:0007264	small GTPase mediated signal transduction	30 (4.12%)	292 (2%)	0.000142	0.005565
161	GO:0065008	regulation of biological quality	161 (22.09%)	2479 (16.96%)	0.000146	0.0057
162	GO:0043536	positive regulation of blood vessel endothelial cell migration	9 (1.23%)	41 (0.28%)	0.000151	0.00584
163	GO:0040013	negative regulation of locomotion	24 (3.29%)	213 (1.46%)	0.000162	0.006226
164	GO:0050857	positive regulation of antigen receptor-mediated signaling pathway	6 (0.82%)	18 (0.12%)	0.000167	0.006386
165	GO:0002886	regulation of myeloid leukocyte mediated immunity	8 (1.1%)	33 (0.23%)	0.000168	0.006391
166	GO:1901700	response to oxygen-containing compound	63 (8.64%)	795 (5.44%)	0.000169	0.006392
167	GO:0006470	protein dephosphorylation	23 (3.16%)	201 (1.37%)	0.000175	0.006521
168	GO:0030218	erythrocyte differentiation	14 (1.92%)	92 (0.63%)	0.000176	0.006521
169	GO:0050793	regulation of developmental process	118 (16.19%)	1723 (11.78%)	0.000176	0.006521
170	GO:0002697	regulation of immune effector process	28 (3.84%)	268 (1.83%)	0.000176	0.006521
171	GO:0060255	regulation of macromolecule metabolic process	249 (34.16%)	4123 (28.2%)	0.000182	0.006666
172	GO:0050854	regulation of antigen receptor-mediated signaling pathway	9 (1.23%)	42 (0.29%)	0.000183	0.006666
173	GO:0034341	response to interferon-gamma	12 (1.65%)	71 (0.49%)	0.000184	0.006666
174	GO:0050867	positive regulation of cell activation	24 (3.29%)	215 (1.47%)	0.000186	0.006731
175	GO:0016192	vesicle-mediated transport	71 (9.74%)	928 (6.35%)	0.000189	0.006747
176	GO:0045586	regulation of gamma-delta T cell differentiation	4 (0.55%)	7 (0.05%)	0.00019	0.006747
177	GO:0046643	regulation of gamma-delta T cell activation	4 (0.55%)	7 (0.05%)	0.00019	0.006747
178	GO:0070663	regulation of leukocyte proliferation	19 (2.61%)	152 (1.04%)	0.000201	0.007101
179	GO:2000146	negative regulation of cell motility	22 (3.02%)	190 (1.3%)	0.000202	0.007101
180	GO:0010604	positive regulation of macromolecule metabolic process	146 (20.03%)	2226 (15.22%)	0.000207	0.007219
181	GO:0002444	myeloid leukocyte mediated immunity	10 (1.37%)	52 (0.36%)	0.00021	0.007297
182	GO:0010634	positive regulation of epithelial cell migration	15 (2.06%)	105 (0.72%)	0.000215	0.007342
183	GO:0048015	phosphatidylinositol-mediated signaling	15 (2.06%)	105 (0.72%)	0.000215	0.007342
184	GO:0051249	regulation of lymphocyte activation	30 (4.12%)	299 (2.05%)	0.000215	0.007342
185	GO:1901701	cellular response to oxygen-containing compound	51 (7%)	612 (4.19%)	0.000217	0.007342
186	GO:0009100	glycoprotein metabolic process	26 (3.57%)	244 (1.67%)	0.000217	0.007342
187	GO:0031349	positive regulation of defense response	27 (3.7%)	258 (1.76%)	0.000223	0.007484
188	GO:0002262	myeloid cell homeostasis	16 (2.19%)	117 (0.8%)	0.000224	0.007488
189	GO:0050670	regulation of lymphocyte proliferation	18 (2.47%)	141 (0.96%)	0.000225	0.007488
190	GO:0001568	blood vessel development	42 (5.76%)	475 (3.25%)	0.000226	0.007488
191	GO:1902882	regulation of response to oxidative stress	11 (1.51%)	63 (0.43%)	0.000252	0.008275
192	GO:0032101	regulation of response to external stimulus	46 (6.31%)	539 (3.69%)	0.000259	0.008485
193	GO:0045087	innate immune response	36 (4.94%)	389 (2.66%)	0.000264	0.008596
194	GO:1903201	regulation of oxidative stress-induced cell death	9 (1.23%)	44 (0.3%)	0.000267	0.008631
195	GO:0010647	positive regulation of cell communication	81 (11.11%)	1107 (7.57%)	0.000282	0.009087
196	GO:0031325	positive regulation of cellular metabolic process	145 (19.89%)	2224 (15.21%)	0.000287	0.009192
197	GO:0001667	ameboidal-type cell migration	29 (3.98%)	290 (1.98%)	0.000288	0.009192
198	GO:0110053	regulation of actin filament organization	21 (2.88%)	182 (1.24%)	0.000294	0.009279
199	GO:0048017	inositol lipid-mediated signaling	15 (2.06%)	108 (0.74%)	0.000294	0.009279
200	GO:0033003	regulation of mast cell activation	6 (0.82%)	20 (0.14%)	0.00032	0.009888
201	GO:0033028	myeloid cell apoptotic process	6 (0.82%)	20 (0.14%)	0.00032	0.009888
202	GO:0045920	negative regulation of exocytosis	6 (0.82%)	20 (0.14%)	0.00032	0.009888
203	GO:1902042	negative regulation of extrinsic apoptotic signaling pathway via death domain receptors	6 (0.82%)	20 (0.14%)	0.00032	0.009888
204	GO:0023056	positive regulation of signaling	81 (11.11%)	1113 (7.61%)	0.000334	0.010288
205	GO:0051049	regulation of transport	73 (10.01%)	981 (6.71%)	0.000351	0.010749
206	GO:0090066	regulation of anatomical structure size	30 (4.12%)	308 (2.11%)	0.000358	0.010926
207	GO:0030202	heparin metabolic process	4 (0.55%)	8 (0.05%)	0.000365	0.011083
208	GO:0034101	erythrocyte homeostasis	14 (1.92%)	99 (0.68%)	0.000384	0.011593
209	GO:0006996	organelle organization	160 (21.95%)	2511 (17.17%)	0.00039	0.011687
210	GO:2001234	negative regulation of apoptotic signaling pathway	19 (2.61%)	160 (1.09%)	0.000391	0.011687
211	GO:0071356	cellular response to tumor necrosis factor	15 (2.06%)	111 (0.76%)	0.000397	0.011723
212	GO:0008283	cell proliferation	89 (12.21%)	1255 (8.58%)	0.000398	0.011723
213	GO:0042592	homeostatic process	84 (11.52%)	1170 (8%)	0.000398	0.011723
214	GO:0010594	regulation of endothelial cell migration	16 (2.19%)	123 (0.84%)	0.000399	0.011723
215	GO:0051173	positive regulation of nitrogen compound metabolic process	138 (18.93%)	2115 (14.47%)	0.000403	0.011776
216	GO:0002443	leukocyte mediated immunity	23 (3.16%)	213 (1.46%)	0.000408	0.011841
217	GO:2001233	regulation of apoptotic signaling pathway	28 (3.84%)	282 (1.93%)	0.000409	0.011841
218	GO:0035743	CD4-positive, alpha-beta T cell cytokine production	5 (0.69%)	14 (0.1%)	0.000417	0.012006
219	GO:0019222	regulation of metabolic process	264 (36.21%)	4462 (30.52%)	0.000419	0.012006
220	GO:0030099	myeloid cell differentiation	28 (3.84%)	283 (1.94%)	0.000433	0.012365
221	GO:0006887	exocytosis	23 (3.16%)	214 (1.46%)	0.000436	0.012384
222	GO:0051171	regulation of nitrogen compound metabolic process	237 (32.51%)	3951 (27.02%)	0.000442	0.012468
223	GO:0050790	regulation of catalytic activity	87 (11.93%)	1225 (8.38%)	0.000443	0.012468
224	GO:1903530	regulation of secretion by cell	30 (4.12%)	312 (2.13%)	0.000445	0.012491
225	GO:0071346	cellular response to interferon-gamma	10 (1.37%)	57 (0.39%)	0.000458	0.012797
226	GO:0051234	establishment of localization	190 (26.06%)	3073 (21.02%)	0.00047	0.013043
227	GO:0007008	outer mitochondrial membrane organization	3 (0.41%)	4 (0.03%)	0.000475	0.013043
228	GO:0045040	protein import into mitochondrial outer membrane	3 (0.41%)	4 (0.03%)	0.000475	0.013043
229	GO:1902527	positive regulation of protein monoubiquitination	3 (0.41%)	4 (0.03%)	0.000475	0.013043
230	GO:0031401	positive regulation of protein modification process	61 (8.37%)	794 (5.43%)	0.000484	0.013224
231	GO:0033036	macromolecule localization	115 (15.78%)	1716 (11.74%)	0.000499	0.013575
232	GO:0010632	regulation of epithelial cell migration	19 (2.61%)	164 (1.12%)	0.000533	0.014441
233	GO:0051247	positive regulation of protein metabolic process	77 (10.56%)	1063 (7.27%)	0.000541	0.014576
234	GO:0042127	regulation of cell proliferation	76 (10.43%)	1047 (7.16%)	0.000553	0.014851
235	GO:0070665	positive regulation of leukocyte proliferation	13 (1.78%)	91 (0.62%)	0.000556	0.014857
236	GO:0032479	regulation of type I interferon production	11 (1.51%)	69 (0.47%)	0.000568	0.015057
237	GO:0032606	type I interferon production	11 (1.51%)	69 (0.47%)	0.000568	0.015057
238	GO:0080090	regulation of primary metabolic process	241 (33.06%)	4044 (27.66%)	0.000575	0.01518
239	GO:0060341	regulation of cellular localization	48 (6.58%)	591 (4.04%)	0.000588	0.015465
240	GO:0050855	regulation of B cell receptor signaling pathway	5 (0.69%)	15 (0.1%)	0.000601	0.01572
241	GO:0036473	cell death in response to oxidative stress	10 (1.37%)	59 (0.4%)	0.00061	0.01589
242	GO:0030336	negative regulation of cell migration	20 (2.74%)	180 (1.23%)	0.000661	0.017161
243	GO:0009615	response to virus	22 (3.02%)	207 (1.42%)	0.00067	0.017252
244	GO:0009653	anatomical structure morphogenesis	117 (16.05%)	1765 (12.07%)	0.00067	0.017252
245	GO:0046834	lipid phosphorylation	7 (0.96%)	31 (0.21%)	0.000685	0.017412
246	GO:0048010	vascular endothelial growth factor receptor signaling pathway	7 (0.96%)	31 (0.21%)	0.000685	0.017412
247	GO:0001936	regulation of endothelial cell proliferation	13 (1.78%)	93 (0.64%)	0.000687	0.017412
248	GO:0006810	transport	182 (24.97%)	2947 (20.16%)	0.000687	0.017412
249	GO:0001933	negative regulation of protein phosphorylation	27 (3.7%)	278 (1.9%)	0.000724	0.018258
250	GO:0034446	substrate adhesion-dependent cell spreading	11 (1.51%)	71 (0.49%)	0.000729	0.018258
251	GO:1901575	organic substance catabolic process	89 (12.21%)	1279 (8.75%)	0.00073	0.018258
252	GO:0035239	tube morphogenesis	47 (6.45%)	582 (3.98%)	0.000756	0.018849
253	GO:0001935	endothelial cell proliferation	14 (1.92%)	106 (0.72%)	0.000775	0.019232
254	GO:0042325	regulation of phosphorylation	73 (10.01%)	1009 (6.9%)	0.000781	0.019317
255	GO:0070371	ERK1 and ERK2 cascade	21 (2.88%)	196 (1.34%)	0.000792	0.019504
256	GO:0050671	positive regulation of lymphocyte proliferation	12 (1.65%)	83 (0.57%)	0.000804	0.019713
257	GO:0048646	anatomical structure formation involved in morphogenesis	58 (7.96%)	761 (5.2%)	0.000806	0.019713
258	GO:0032231	regulation of actin filament bundle assembly	11 (1.51%)	72 (0.49%)	0.000822	0.020016
259	GO:0043304	regulation of mast cell degranulation	5 (0.69%)	16 (0.11%)	0.000838	0.020194
260	GO:1900408	negative regulation of cellular response to oxidative stress	7 (0.96%)	32 (0.22%)	0.000839	0.020194
261	GO:1903202	negative regulation of oxidative stress-induced cell death	7 (0.96%)	32 (0.22%)	0.000839	0.020194
262	GO:0001819	positive regulation of cytokine production	30 (4.12%)	325 (2.22%)	0.000871	0.02081
263	GO:0032270	positive regulation of cellular protein metabolic process	73 (10.01%)	1013 (6.93%)	0.000871	0.02081
264	GO:0051704	multi-organism process	89 (12.21%)	1287 (8.8%)	0.000886	0.02104
265	GO:0009057	macromolecule catabolic process	64 (8.78%)	863 (5.9%)	0.000888	0.02104
266	GO:0014065	phosphatidylinositol 3-kinase signaling	12 (1.65%)	84 (0.57%)	0.000897	0.021102
267	GO:0032946	positive regulation of mononuclear cell proliferation	12 (1.65%)	84 (0.57%)	0.000897	0.021102
268	GO:0001738	morphogenesis of a polarized epithelium	10 (1.37%)	62 (0.42%)	0.000912	0.021376
269	GO:0051251	positive regulation of lymphocyte activation	20 (2.74%)	185 (1.27%)	0.000934	0.021524
270	GO:0035295	tube development	56 (7.68%)	733 (5.01%)	0.000935	0.021524
271	GO:0002448	mast cell mediated immunity	6 (0.82%)	24 (0.16%)	0.000935	0.021524
272	GO:0071353	cellular response to interleukin-4	6 (0.82%)	24 (0.16%)	0.000935	0.021524
273	GO:2000352	negative regulation of endothelial cell apoptotic process	6 (0.82%)	24 (0.16%)	0.000935	0.021524
274	GO:0043254	regulation of protein complex assembly	29 (3.98%)	312 (2.13%)	0.000946	0.021697
275	GO:1900024	regulation of substrate adhesion-dependent cell spreading	8 (1.1%)	42 (0.29%)	0.00096	0.021923
276	GO:0010631	epithelial cell migration	22 (3.02%)	213 (1.46%)	0.000982	0.02234
277	GO:0042326	negative regulation of phosphorylation	29 (3.98%)	313 (2.14%)	0.000995	0.022405
278	GO:0002819	regulation of adaptive immune response	15 (2.06%)	121 (0.83%)	0.000996	0.022405
279	GO:1904018	positive regulation of vasculature development	15 (2.06%)	121 (0.83%)	0.000996	0.022405
280	GO:0035745	T-helper 2 cell cytokine production	4 (0.55%)	10 (0.07%)	0.001011	0.022405
281	GO:0090151	establishment of protein localization to mitochondrial membrane	4 (0.55%)	10 (0.07%)	0.001011	0.022405
282	GO:2000551	regulation of T-helper 2 cell cytokine production	4 (0.55%)	10 (0.07%)	0.001011	0.022405
283	GO:0002686	negative regulation of leukocyte migration	7 (0.96%)	33 (0.23%)	0.00102	0.022405
284	GO:0038084	vascular endothelial growth factor signaling pathway	7 (0.96%)	33 (0.23%)	0.00102	0.022405
285	GO:1902883	negative regulation of response to oxidative stress	7 (0.96%)	33 (0.23%)	0.00102	0.022405
286	GO:0002521	leukocyte differentiation	34 (4.66%)	388 (2.65%)	0.00102	0.022405
287	GO:0072676	lymphocyte migration	11 (1.51%)	74 (0.51%)	0.001039	0.022739
288	GO:0032956	regulation of actin cytoskeleton organization	23 (3.16%)	228 (1.56%)	0.00105	0.02291
289	GO:0097529	myeloid leukocyte migration	15 (2.06%)	122 (0.83%)	0.001085	0.023585
290	GO:0090132	epithelium migration	22 (3.02%)	215 (1.47%)	0.00111	0.023651
291	GO:0031323	regulation of cellular metabolic process	245 (33.61%)	4165 (28.49%)	0.001112	0.023651
292	GO:0048856	anatomical structure development	216 (29.63%)	3614 (24.72%)	0.001116	0.023651
293	GO:0030888	regulation of B cell proliferation	8 (1.1%)	43 (0.29%)	0.001128	0.023651
294	GO:0050864	regulation of B cell activation	13 (1.78%)	98 (0.67%)	0.001132	0.023651
295	GO:0033032	regulation of myeloid cell apoptotic process	5 (0.69%)	17 (0.12%)	0.001139	0.023651
296	GO:0060333	interferon-gamma-mediated signaling pathway	5 (0.69%)	17 (0.12%)	0.001139	0.023651
297	GO:0033034	positive regulation of myeloid cell apoptotic process	3 (0.41%)	5 (0.03%)	0.001145	0.023651
298	GO:0038089	positive regulation of cell migration by vascular endothelial growth factor signaling pathway	3 (0.41%)	5 (0.03%)	0.001145	0.023651
299	GO:0060332	positive regulation of response to interferon-gamma	3 (0.41%)	5 (0.03%)	0.001145	0.023651
300	GO:0060335	positive regulation of interferon-gamma-mediated signaling pathway	3 (0.41%)	5 (0.03%)	0.001145	0.023651
301	GO:0070106	interleukin-27-mediated signaling pathway	3 (0.41%)	5 (0.03%)	0.001145	0.023651
302	GO:0071440	regulation of histone H3-K14 acetylation	3 (0.41%)	5 (0.03%)	0.001145	0.023651
303	GO:1902525	regulation of protein monoubiquitination	3 (0.41%)	5 (0.03%)	0.001145	0.023651
304	GO:2000480	negative regulation of cAMP-dependent protein kinase activity	3 (0.41%)	5 (0.03%)	0.001145	0.023651
305	GO:0051492	regulation of stress fiber assembly	10 (1.37%)	64 (0.44%)	0.001175	0.024134
306	GO:0043300	regulation of leukocyte degranulation	6 (0.82%)	25 (0.17%)	0.001179	0.024134
307	GO:0071364	cellular response to epidermal growth factor stimulus	6 (0.82%)	25 (0.17%)	0.001179	0.024134
308	GO:0045766	positive regulation of angiogenesis	14 (1.92%)	111 (0.76%)	0.001225	0.024984
309	GO:0044248	cellular catabolic process	92 (12.62%)	1353 (9.25%)	0.001229	0.024984
310	GO:0090130	tissue migration	22 (3.02%)	217 (1.48%)	0.001253	0.025386
311	GO:0042110	T cell activation	29 (3.98%)	318 (2.17%)	0.001272	0.025701
312	GO:0009617	response to bacterium	30 (4.12%)	333 (2.28%)	0.001283	0.025823
313	GO:0009056	catabolic process	101 (13.85%)	1513 (10.35%)	0.001293	0.025946
314	GO:0060760	positive regulation of response to cytokine stimulus	8 (1.1%)	44 (0.3%)	0.00132	0.026323
315	GO:0072678	T cell migration	8 (1.1%)	44 (0.3%)	0.00132	0.026323
316	GO:0072657	protein localization to membrane	30 (4.12%)	334 (2.28%)	0.001344	0.026723
317	GO:1903305	regulation of regulated secretory pathway	12 (1.65%)	88 (0.6%)	0.00136	0.026795
318	GO:0032386	regulation of intracellular transport	25 (3.43%)	261 (1.79%)	0.001364	0.026795
319	GO:0031400	negative regulation of protein modification process	35 (4.8%)	410 (2.8%)	0.001366	0.026795
320	GO:0090090	negative regulation of canonical Wnt signaling pathway	13 (1.78%)	100 (0.68%)	0.001367	0.026795
321	GO:1901566	organonitrogen compound biosynthetic process	81 (11.11%)	1167 (7.98%)	0.001369	0.026795
322	GO:0007159	leukocyte cell-cell adhesion	23 (3.16%)	233 (1.59%)	0.001405	0.027403
323	GO:0009967	positive regulation of signal transduction	72 (9.88%)	1015 (6.94%)	0.00144	0.028015
324	GO:0030162	regulation of proteolysis	36 (4.94%)	427 (2.92%)	0.001459	0.02819
325	GO:0032970	regulation of actin filament-based process	24 (3.29%)	248 (1.7%)	0.001467	0.02819
326	GO:0045648	positive regulation of erythrocyte differentiation	6 (0.82%)	26 (0.18%)	0.001469	0.02819
327	GO:0070670	response to interleukin-4	6 (0.82%)	26 (0.18%)	0.001469	0.02819
328	GO:0043299	leukocyte degranulation	7 (0.96%)	35 (0.24%)	0.001472	0.02819
329	GO:0033006	regulation of mast cell activation involved in immune response	5 (0.69%)	18 (0.12%)	0.001513	0.028882
330	GO:0042492	gamma-delta T cell differentiation	4 (0.55%)	11 (0.08%)	0.001526	0.029057
331	GO:0007167	enzyme linked receptor protein signaling pathway	50 (6.86%)	651 (4.45%)	0.00155	0.029418
332	GO:0022409	positive regulation of cell-cell adhesion	18 (2.47%)	166 (1.14%)	0.001592	0.030128
333	GO:0010811	positive regulation of cell-substrate adhesion	12 (1.65%)	90 (0.62%)	0.001657	0.03125
334	GO:0001938	positive regulation of endothelial cell proliferation	9 (1.23%)	56 (0.38%)	0.001671	0.031423
335	GO:0001932	regulation of protein phosphorylation	66 (9.05%)	920 (6.29%)	0.001718	0.032212
336	GO:0045058	T cell selection	7 (0.96%)	36 (0.25%)	0.00175	0.032715
337	GO:0045639	positive regulation of myeloid cell differentiation	11 (1.51%)	79 (0.54%)	0.001793	0.033329
338	GO:0071901	negative regulation of protein serine/threonine kinase activity	11 (1.51%)	79 (0.54%)	0.001793	0.033329
339	GO:0070849	response to epidermal growth factor	6 (0.82%)	27 (0.18%)	0.001811	0.033553
340	GO:0002683	negative regulation of immune system process	29 (3.98%)	326 (2.23%)	0.001856	0.034289
341	GO:1903670	regulation of sprouting angiogenesis	9 (1.23%)	57 (0.39%)	0.001898	0.034966
342	GO:0006469	negative regulation of protein kinase activity	16 (2.19%)	142 (0.97%)	0.001908	0.03505
343	GO:1902903	regulation of supramolecular fiber organization	24 (3.29%)	253 (1.73%)	0.001919	0.035141
344	GO:0016311	dephosphorylation	28 (3.84%)	312 (2.13%)	0.001939	0.035418
345	GO:0080111	DNA demethylation	5 (0.69%)	19 (0.13%)	0.001969	0.035861
346	GO:0009101	glycoprotein biosynthetic process	20 (2.74%)	197 (1.35%)	0.00201	0.036292
347	GO:0002699	positive regulation of immune effector process	17 (2.33%)	156 (1.07%)	0.00201	0.036292
348	GO:0033673	negative regulation of kinase activity	17 (2.33%)	156 (1.07%)	0.00201	0.036292
349	GO:0051046	regulation of secretion	30 (4.12%)	343 (2.35%)	0.002026	0.036467
350	GO:0043535	regulation of blood vessel endothelial cell migration	10 (1.37%)	69 (0.47%)	0.002109	0.037854
351	GO:0033993	response to lipid	33 (4.53%)	390 (2.67%)	0.002132	0.038013
352	GO:0030203	glycosaminoglycan metabolic process	9 (1.23%)	58 (0.4%)	0.002149	0.038013
353	GO:0043542	endothelial cell migration	17 (2.33%)	157 (1.07%)	0.002153	0.038013
354	GO:0051050	positive regulation of transport	40 (5.49%)	500 (3.42%)	0.002165	0.038013
355	GO:0000904	cell morphogenesis involved in differentiation	36 (4.94%)	437 (2.99%)	0.002169	0.038013
356	GO:0060330	regulation of response to interferon-gamma	4 (0.55%)	12 (0.08%)	0.0022	0.038013
357	GO:0060334	regulation of interferon-gamma-mediated signaling pathway	4 (0.55%)	12 (0.08%)	0.0022	0.038013
358	GO:1902043	positive regulation of extrinsic apoptotic signaling pathway via death domain receptors	4 (0.55%)	12 (0.08%)	0.0022	0.038013
359	GO:0030210	heparin biosynthetic process	3 (0.41%)	6 (0.04%)	0.002204	0.038013
360	GO:0031987	locomotion involved in locomotory behavior	3 (0.41%)	6 (0.04%)	0.002204	0.038013
361	GO:0046929	negative regulation of neurotransmitter secretion	3 (0.41%)	6 (0.04%)	0.002204	0.038013
362	GO:0050861	positive regulation of B cell receptor signaling pathway	3 (0.41%)	6 (0.04%)	0.002204	0.038013
363	GO:0072378	blood coagulation, fibrin clot formation	3 (0.41%)	6 (0.04%)	0.002204	0.038013
364	GO:1905522	negative regulation of macrophage migration	3 (0.41%)	6 (0.04%)	0.002204	0.038013
365	GO:0060612	adipose tissue development	6 (0.82%)	28 (0.19%)	0.002209	0.038013
366	GO:0032502	developmental process	224 (30.73%)	3814 (26.09%)	0.002233	0.038328
367	GO:0019220	regulation of phosphate metabolic process	78 (10.7%)	1136 (7.77%)	0.00225	0.038407
368	GO:0051174	regulation of phosphorus metabolic process	78 (10.7%)	1136 (7.77%)	0.00225	0.038407
369	GO:0051641	cellular localization	113 (15.5%)	1755 (12%)	0.002302	0.039188
370	GO:0110020	regulation of actomyosin structure organization	10 (1.37%)	70 (0.48%)	0.002353	0.039953
371	GO:0001961	positive regulation of cytokine-mediated signaling pathway	7 (0.96%)	38 (0.26%)	0.002426	0.040977
372	GO:0044264	cellular polysaccharide metabolic process	9 (1.23%)	59 (0.4%)	0.002427	0.040977
373	GO:0043085	positive regulation of catalytic activity	53 (7.27%)	715 (4.89%)	0.002443	0.041149
374	GO:0035408	histone H3-T6 phosphorylation	2 (0.27%)	2 (0.01%)	0.002483	0.041403
375	GO:0044725	chromatin reprogramming in the zygote	2 (0.27%)	2 (0.01%)	0.002483	0.041403
376	GO:0044727	DNA demethylation of male pronucleus	2 (0.27%)	2 (0.01%)	0.002483	0.041403
377	GO:0046486	glycerolipid metabolic process	24 (3.29%)	258 (1.76%)	0.002485	0.041403
378	GO:0002446	neutrophil mediated immunity	5 (0.69%)	20 (0.14%)	0.002519	0.04176
379	GO:1902624	positive regulation of neutrophil migration	5 (0.69%)	20 (0.14%)	0.002519	0.04176
380	GO:0002250	adaptive immune response	20 (2.74%)	201 (1.37%)	0.002547	0.042075
381	GO:0032940	secretion by cell	37 (5.08%)	457 (3.13%)	0.002552	0.042075
382	GO:0050852	T cell receptor signaling pathway	10 (1.37%)	71 (0.49%)	0.00262	0.043078
383	GO:0046777	protein autophosphorylation	17 (2.33%)	160 (1.09%)	0.002632	0.043174
384	GO:0045576	mast cell activation	6 (0.82%)	29 (0.2%)	0.002669	0.043667
385	GO:0032481	positive regulation of type I interferon production	8 (1.1%)	49 (0.34%)	0.002698	0.043924
386	GO:0010959	regulation of metal ion transport	20 (2.74%)	202 (1.38%)	0.002699	0.043924
387	GO:0042100	B cell proliferation	9 (1.23%)	60 (0.41%)	0.002731	0.044337
388	GO:0097435	supramolecular fiber organization	38 (5.21%)	475 (3.25%)	0.002762	0.04472
389	GO:0051493	regulation of cytoskeleton organization	32 (4.39%)	381 (2.61%)	0.002772	0.044766
390	GO:0045055	regulated exocytosis	15 (2.06%)	134 (0.92%)	0.002779	0.044766
391	GO:0044092	negative regulation of molecular function	48 (6.58%)	638 (4.36%)	0.002883	0.046313
392	GO:0051817	modification of morphology or physiology of other organism involved in symbiotic interaction	10 (1.37%)	72 (0.49%)	0.002909	0.046508
393	GO:0044265	cellular macromolecule catabolic process	53 (7.27%)	721 (4.93%)	0.00291	0.046508
394	GO:0009719	response to endogenous stimulus	60 (8.23%)	839 (5.74%)	0.002958	0.047155
395	GO:0051348	negative regulation of transferase activity	18 (2.47%)	176 (1.2%)	0.003041	0.04836
396	GO:0046629	gamma-delta T cell activation	4 (0.55%)	13 (0.09%)	0.003053	0.048434
397	GO:0010605	negative regulation of macromolecule metabolic process	109 (14.95%)	1700 (11.63%)	0.003164	0.049954
398	GO:0035510	DNA dealkylation	5 (0.69%)	21 (0.14%)	0.003173	0.049954
399	GO:0045577	regulation of B cell differentiation	5 (0.69%)	21 (0.14%)	0.003173	0.049954
Cluster_T_cells GO Enrichment (Molecular Function)
#	GO ID	Description	Cluster_T_cells (746)	All (14699)	pvalue	p.adjust
1	GO:0005515	protein binding	446 (59.79%)	6738 (45.84%)	0	0
2	GO:0005488	binding	616 (82.57%)	10434 (70.98%)	0	0
3	GO:0019899	enzyme binding	121 (16.22%)	1479 (10.06%)	0	2.3e-05
4	GO:0016773	phosphotransferase activity, alcohol group as acceptor	60 (8.04%)	621 (4.22%)	1e-06	0.000337
5	GO:0004672	protein kinase activity	52 (6.97%)	532 (3.62%)	4e-06	0.000784
6	GO:0016740	transferase activity	133 (17.83%)	1806 (12.29%)	4e-06	0.000784
7	GO:0140096	catalytic activity, acting on a protein	133 (17.83%)	1808 (12.3%)	5e-06	0.000784
8	GO:0016301	kinase activity	61 (8.18%)	668 (4.54%)	6e-06	0.000858
9	GO:0016772	transferase activity, transferring phosphorus-containing groups	68 (9.12%)	789 (5.37%)	1.2e-05	0.001555
10	GO:0060589	nucleoside-triphosphatase regulator activity	24 (3.22%)	185 (1.26%)	2.2e-05	0.002573
11	GO:0005096	GTPase activator activity	20 (2.68%)	139 (0.95%)	2.3e-05	0.002573
12	GO:0042802	identical protein binding	104 (13.94%)	1389 (9.45%)	2.9e-05	0.002926
13	GO:0019904	protein domain specific binding	41 (5.5%)	418 (2.84%)	4.1e-05	0.00378
14	GO:0030695	GTPase regulator activity	21 (2.82%)	159 (1.08%)	5.4e-05	0.00469
15	GO:0005085	guanyl-nucleotide exchange factor activity	22 (2.95%)	175 (1.19%)	7.8e-05	0.006159
16	GO:0036094	small molecule binding	133 (17.83%)	1918 (13.05%)	8.2e-05	0.006159
17	GO:0051020	GTPase binding	33 (4.42%)	322 (2.19%)	9.9e-05	0.006994
18	GO:0000166	nucleotide binding	116 (15.55%)	1653 (11.25%)	0.000157	0.009929
19	GO:1901265	nucleoside phosphate binding	116 (15.55%)	1653 (11.25%)	0.000157	0.009929
20	GO:0003824	catalytic activity	288 (38.61%)	4773 (32.47%)	0.000167	0.010075
21	GO:0019900	kinase binding	45 (6.03%)	506 (3.44%)	0.000179	0.010264
22	GO:0097367	carbohydrate derivative binding	115 (15.42%)	1645 (11.19%)	0.000195	0.010706
23	GO:0005102	signaling receptor binding	78 (10.46%)	1028 (6.99%)	0.000209	0.010935
24	GO:0032553	ribonucleotide binding	104 (13.94%)	1466 (9.97%)	0.00024	0.011618
25	GO:0017076	purine nucleotide binding	104 (13.94%)	1470 (10%)	0.000266	0.011618
26	GO:0008144	drug binding	92 (12.33%)	1268 (8.63%)	0.000267	0.011618
27	GO:0098772	molecular function regulator	85 (11.39%)	1152 (7.84%)	0.000271	0.011618
28	GO:0043167	ion binding	226 (30.29%)	3646 (24.8%)	0.000277	0.011618
29	GO:0043168	anion binding	139 (18.63%)	2077 (14.13%)	0.00028	0.011618
30	GO:0008047	enzyme activator activity	29 (3.89%)	287 (1.95%)	0.000325	0.013043
31	GO:0003713	transcription coactivator activity	21 (2.82%)	181 (1.23%)	0.000345	0.013427
32	GO:0035639	purine ribonucleoside triphosphate binding	100 (13.4%)	1419 (9.65%)	0.000405	0.015146
33	GO:0032555	purine ribonucleotide binding	102 (13.67%)	1454 (9.89%)	0.000415	0.015146
34	GO:0030234	enzyme regulator activity	52 (6.97%)	635 (4.32%)	0.00044	0.015588
35	GO:0008373	sialyltransferase activity	6 (0.8%)	21 (0.14%)	0.000471	0.016227
36	GO:0032559	adenyl ribonucleotide binding	83 (11.13%)	1146 (7.8%)	0.000573	0.019182
37	GO:0004725	protein tyrosine phosphatase activity	13 (1.74%)	90 (0.61%)	0.000589	0.019196
38	GO:0005524	ATP binding	81 (10.86%)	1115 (7.59%)	0.000611	0.019372
39	GO:0070577	lysine-acetylated histone binding	5 (0.67%)	15 (0.1%)	0.000651	0.019624
40	GO:0140033	acetylation-dependent protein binding	5 (0.67%)	15 (0.1%)	0.000651	0.019624
41	GO:0008134	transcription factor binding	39 (5.23%)	447 (3.04%)	0.000688	0.019837
42	GO:0003725	double-stranded RNA binding	10 (1.34%)	59 (0.4%)	0.0007	0.019837
43	GO:0030554	adenyl nucleotide binding	83 (11.13%)	1154 (7.85%)	0.000708	0.019837
44	GO:0003712	transcription coregulator activity	29 (3.89%)	303 (2.06%)	0.000786	0.021538
45	GO:0000979	RNA polymerase II core promoter sequence-specific DNA binding	5 (0.67%)	16 (0.11%)	0.000908	0.02432
46	GO:0004721	phosphoprotein phosphatase activity	17 (2.28%)	147 (1%)	0.00127	0.033268
47	GO:0019838	growth factor binding	13 (1.74%)	98 (0.67%)	0.001329	0.034079
48	GO:0001784	phosphotyrosine residue binding	7 (0.94%)	34 (0.23%)	0.001363	0.034222
Cluster_T_cells GO Enrichment (Cellular Component)
#	GO ID	Description	Cluster_T_cells (657)	All (14549)	pvalue	p.adjust
1	GO:0005623	cell	595 (90.56%)	10948 (75.25%)	0	0
2	GO:0044464	cell part	595 (90.56%)	10948 (75.25%)	0	0
3	GO:0005622	intracellular	540 (82.19%)	9470 (65.09%)	0	0
4	GO:0044424	intracellular part	540 (82.19%)	9470 (65.09%)	0	0
5	GO:0005737	cytoplasm	422 (64.23%)	6850 (47.08%)	0	0
6	GO:0044444	cytoplasmic part	356 (54.19%)	5693 (39.13%)	0	0
7	GO:0043229	intracellular organelle	462 (70.32%)	8229 (56.56%)	0	0
8	GO:0043226	organelle	467 (71.08%)	8449 (58.07%)	0	0
9	GO:0005829	cytosol	171 (26.03%)	2398 (16.48%)	0	0
10	GO:0043227	membrane-bounded organelle	406 (61.8%)	7271 (49.98%)	0	0
11	GO:0043231	intracellular membrane-bounded organelle	382 (58.14%)	6825 (46.91%)	0	0
12	GO:0044446	intracellular organelle part	322 (49.01%)	5617 (38.61%)	0	1e-06
13	GO:0044422	organelle part	326 (49.62%)	5824 (40.03%)	0	1.2e-05
14	GO:0012505	endomembrane system	147 (22.37%)	2280 (15.67%)	2e-06	0.000122
15	GO:0032991	protein-containing complex	225 (34.25%)	3831 (26.33%)	3e-06	0.000125
16	GO:0071944	cell periphery	178 (27.09%)	2949 (20.27%)	1e-05	0.000451
17	GO:0098552	side of membrane	30 (4.57%)	283 (1.95%)	1.3e-05	0.000533
18	GO:0005886	plasma membrane	172 (26.18%)	2860 (19.66%)	1.9e-05	0.000733
19	GO:0005634	nucleus	257 (39.12%)	4602 (31.63%)	2e-05	0.000733
20	GO:0098802	plasma membrane receptor complex	16 (2.44%)	123 (0.85%)	0.000131	0.004641
21	GO:0008305	integrin complex	7 (1.07%)	27 (0.19%)	0.000149	0.004857
22	GO:0001772	immunological synapse	8 (1.22%)	36 (0.25%)	0.000163	0.004857
23	GO:0044428	nuclear part	191 (29.07%)	3359 (23.09%)	0.000164	0.004857
24	GO:0005654	nucleoplasm	162 (24.66%)	2771 (19.05%)	0.000164	0.004857
25	GO:0044459	plasma membrane part	91 (13.85%)	1399 (9.62%)	0.000213	0.006049
26	GO:0031981	nuclear lumen	176 (26.79%)	3074 (21.13%)	0.000234	0.006395
27	GO:0005783	endoplasmic reticulum	63 (9.59%)	896 (6.16%)	0.000293	0.007705
28	GO:0005955	calcineurin complex	3 (0.46%)	4 (0.03%)	0.000354	0.008986
29	GO:0009898	cytoplasmic side of plasma membrane	12 (1.83%)	85 (0.58%)	0.000416	0.010191
30	GO:0098562	cytoplasmic side of membrane	13 (1.98%)	98 (0.67%)	0.000451	0.01064
31	GO:0098636	protein complex involved in cell adhesion	7 (1.07%)	32 (0.22%)	0.000465	0.01064
32	GO:0043235	receptor complex	23 (3.5%)	241 (1.66%)	0.00059	0.013092
33	GO:0031974	membrane-enclosed lumen	184 (28.01%)	3304 (22.71%)	0.000686	0.013916
34	GO:0043233	organelle lumen	184 (28.01%)	3304 (22.71%)	0.000686	0.013916
35	GO:0070013	intracellular organelle lumen	184 (28.01%)	3304 (22.71%)	0.000686	0.013916
36	GO:0098797	plasma membrane protein complex	31 (4.72%)	370 (2.54%)	0.000706	0.013916
37	GO:0005577	fibrinogen complex	3 (0.46%)	5 (0.03%)	0.000856	0.015996
38	GO:0031264	death-inducing signaling complex	3 (0.46%)	5 (0.03%)	0.000856	0.015996
39	GO:0032045	guanyl-nucleotide exchange factor complex	4 (0.61%)	11 (0.08%)	0.001054	0.019194
40	GO:0043232	intracellular non-membrane-bounded organelle	168 (25.57%)	3012 (20.7%)	0.001203	0.021151
41	GO:0043228	non-membrane-bounded organelle	168 (25.57%)	3013 (20.71%)	0.001221	0.021151
42	GO:0097342	ripoptosome	3 (0.46%)	6 (0.04%)	0.001655	0.027974
43	GO:0045121	membrane raft	17 (2.59%)	172 (1.18%)	0.002024	0.032128
44	GO:0098857	membrane microdomain	17 (2.59%)	172 (1.18%)	0.002024	0.032128
45	GO:0035867	alphav-beta3 integrin-IGF-1-IGF1R complex	2 (0.3%)	2 (0.01%)	0.002036	0.032128
46	GO:1902911	protein kinase complex	9 (1.37%)	65 (0.45%)	0.002457	0.037926
47	GO:0031984	organelle subcompartment	43 (6.54%)	612 (4.21%)	0.002692	0.040664
48	GO:0005856	cytoskeleton	85 (12.94%)	1400 (9.62%)	0.002752	0.04071
49	GO:0098589	membrane region	17 (2.59%)	178 (1.22%)	0.002906	0.042113
50	GO:0098827	endoplasmic reticulum subcompartment	28 (4.26%)	355 (2.44%)	0.003026	0.042972
51	GO:0044451	nucleoplasm part	55 (8.37%)	838 (5.76%)	0.003293	0.045838
