# Supplementary material for: Single-nucleus transcriptome sequencing reveals hepatic cell atlas in pigs
Source: BMC Genomics. 2023 Dec 12;24:770. doi: 10.1186/s12864-023-09765-9 (PMC10717992; doi:10.1186/s12864-023-09765-9)
Supplement: Supplementary file 11 — Additional file 11. Table S11. T cells differential gene KEGG significant enrichment（DHL-VS-DHBL). [file 12864_2023_9765_MOESM11_ESM.xlsx]

## Sheet: Sheet1
Table S11. T cells differential gene KEGG significant enrichment（DHL-VS-DHBL）
9 significant up	1 significant down	KEGG_A_class	KEGG_B_class	Pathway	Cluster_T_cells (447)	All (8756)	Pvalue	Qvalue
up	down	Cellular Processes	Cellular community - eukaryotes	Focal adhesion	24	192	4.07567e-05	0.00211255
up	down	Cellular Processes	Cell growth and death	Cellular senescence	21	160	6.0112e-05	0.00233685
significant up	down	Cellular Processes	Cell growth and death	Apoptosis	19	140	8.50991e-05	0.00294065
significant up	down	Cellular Processes	Cell motility	Regulation of actin cytoskeleton	29	288	0.000341893	0.00590715
significant up	down	Cellular Processes	Transport and catabolism	Autophagy - animal	17	145	0.00111284	0.0123605
up	down	Cellular Processes	Transport and catabolism	Endocytosis	23	247	0.0037816	0.0286848
up	significant down	Environmental Information Processing	Signal transduction	MAPK signaling pathway	33	291	1.23626e-05	0.00181452
up	down	Environmental Information Processing	Signal transduction	Phospholipase D signaling pathway	20	155	0.00011408	0.00323573
significant up	down	Environmental Information Processing	Signal transduction	VEGF signaling pathway	11	57	0.000118601	0.00323573
up	down	Environmental Information Processing	Signal transduction	Ras signaling pathway	27	275	0.000804497	0.0104249
up	down	Environmental Information Processing	Signal transduction	Sphingolipid signaling pathway	15	117	0.000858118	0.010675
significant up	down	Environmental Information Processing	Signal transduction	cGMP - PKG signaling pathway	19	168	0.000904378	0.0108177
up	down	Environmental Information Processing	Signal transduction	FoxO signaling pathway	16	134	0.00127036	0.012919
up	down	Environmental Information Processing	Signal transduction	TNF signaling pathway	14	117	0.00245671	0.0212232
up	down	Environmental Information Processing	Signal transduction	PI3K-Akt signaling pathway	29	350	0.00666289	0.0406305
up	down	Metabolism	Glycan biosynthesis and metabolism	Glycosphingolipid biosynthesis - ganglio series	5	15	0.000664627	0.00939541
significant up	down	Organismal Systems	Endocrine system	Thyroid hormone signaling pathway	19	115	4.93372e-06	0.00153439
significant up	down	Organismal Systems	Immune system	B cell receptor signaling pathway	15	87	2.91723e-05	0.00181452
up	down	Organismal Systems	Immune system	Platelet activation	17	126	0.000213969	0.00461536
up	down	Organismal Systems	Immune system	C-type lectin receptor signaling pathway	16	115	0.00022805	0.00461536
up	down	Organismal Systems	Immune system	Natural killer cell mediated cytotoxicity	21	187	0.000543071	0.00844475
up	down	Organismal Systems	Development	Axon guidance	20	179	0.000780115	0.0104249
up	down	Organismal Systems	Immune system	Fc gamma R-mediated phagocytosis	13	95	0.00101571	0.0116995
up	down	Organismal Systems	Immune system	Chemokine signaling pathway	19	173	0.00128775	0.012919
up	down	Organismal Systems	Immune system	Fc epsilon RI signaling pathway	10	71	0.00305129	0.0249724
up	down	Organismal Systems	Endocrine system	Thyroid hormone synthesis	10	71	0.00305129	0.0249724
significant up	down	Organismal Systems	Immune system	T cell receptor signaling pathway	16	152	0.00461922	0.0326495
significant up	down	Organismal Systems	Endocrine system	Oxytocin signaling pathway	16	155	0.00558279	0.0377445
up	down	Organismal Systems	Endocrine system	Progesterone-mediated oocyte maturation	11	91	0.00640192	0.0406305
up	down	Organismal Systems	Endocrine system	Parathyroid hormone synthesis, secretion and action	12	104	0.00654056	0.0406305
up	down	Organismal Systems	Endocrine system	GnRH secretion	9	67	0.00665628	0.0406305
up	down	Organismal Systems	Endocrine system	Growth hormone synthesis, secretion and action	13	118	0.00700402	0.0418895
up	down	Organismal Systems	Excretory system	Aldosterone-regulated sodium reabsorption	6	36	0.00904001	0.0493235
up	down	Organismal Systems	Sensory system	Inflammatory mediator regulation of TRP channels	12	109	0.0094349	0.0497331
