# Supplementary material for: Single-nucleus transcriptome sequencing reveals hepatic cell atlas in pigs
Source: BMC Genomics. 2023 Dec 12;24:770. doi: 10.1186/s12864-023-09765-9 (PMC10717992; doi:10.1186/s12864-023-09765-9)
Supplement: Supplementary file 12 — Additional file 12. Table S12. Hepatocytes differential gene GO enrichment. [file 12864_2023_9765_MOESM12_ESM.xlsx]

## Sheet: Sheet1
Table S12.Hepatocytes differential gene GO enrichment
#	GO ID	Description	Cluster_Hepatocytes (1206)	All (14621)	pvalue	p.adjust
1	GO:0008152	metabolic process	865 (71.72%)	8435 (57.69%)	0	0
2	GO:0044281	small molecule metabolic process	197 (16.33%)	1215 (8.31%)	0	0
3	GO:0006082	organic acid metabolic process	125 (10.36%)	620 (4.24%)	0	0
4	GO:0043436	oxoacid metabolic process	121 (10.03%)	603 (4.12%)	0	0
5	GO:0019752	carboxylic acid metabolic process	115 (9.54%)	575 (3.93%)	0	0
6	GO:1901564	organonitrogen compound metabolic process	533 (44.2%)	4753 (32.51%)	0	0
7	GO:0071704	organic substance metabolic process	799 (66.25%)	7997 (54.7%)	0	0
8	GO:0044282	small molecule catabolic process	60 (4.98%)	220 (1.5%)	0	0
9	GO:0044237	cellular metabolic process	759 (62.94%)	7573 (51.8%)	0	0
10	GO:0044238	primary metabolic process	765 (63.43%)	7657 (52.37%)	0	0
11	GO:0016054	organic acid catabolic process	44 (3.65%)	143 (0.98%)	0	0
12	GO:0046395	carboxylic acid catabolic process	44 (3.65%)	143 (0.98%)	0	0
13	GO:0055114	oxidation-reduction process	113 (9.37%)	658 (4.5%)	0	0
14	GO:0006520	cellular amino acid metabolic process	51 (4.23%)	192 (1.31%)	0	0
15	GO:0009056	catabolic process	207 (17.16%)	1513 (10.35%)	0	0
16	GO:0071702	organic substance transport	188 (15.59%)	1336 (9.14%)	0	0
17	GO:0006629	lipid metabolic process	134 (11.11%)	854 (5.84%)	0	0
18	GO:0033036	macromolecule localization	223 (18.49%)	1716 (11.74%)	0	0
19	GO:1901566	organonitrogen compound biosynthetic process	166 (13.76%)	1167 (7.98%)	0	0
20	GO:0044248	cellular catabolic process	184 (15.26%)	1353 (9.25%)	0	0
21	GO:1901575	organic substance catabolic process	174 (14.43%)	1279 (8.75%)	0	0
22	GO:0070972	protein localization to endoplasmic reticulum	20 (1.66%)	41 (0.28%)	0	0
23	GO:1901605	alpha-amino acid metabolic process	35 (2.9%)	122 (0.83%)	0	0
24	GO:0006807	nitrogen compound metabolic process	704 (58.37%)	7255 (49.62%)	0	0
25	GO:0009063	cellular amino acid catabolic process	23 (1.91%)	61 (0.42%)	0	0
26	GO:0071705	nitrogen compound transport	147 (12.19%)	1083 (7.41%)	0	0
27	GO:1901606	alpha-amino acid catabolic process	21 (1.74%)	54 (0.37%)	0	0
28	GO:0072599	establishment of protein localization to endoplasmic reticulum	14 (1.16%)	24 (0.16%)	0	0
29	GO:0045184	establishment of protein localization	129 (10.7%)	915 (6.26%)	0	0
30	GO:0016125	sterol metabolic process	25 (2.07%)	75 (0.51%)	0	0
31	GO:0051234	establishment of localization	339 (28.11%)	3073 (21.02%)	0	0
32	GO:0010033	response to organic substance	210 (17.41%)	1710 (11.7%)	0	0
33	GO:0006810	transport	327 (27.11%)	2947 (20.16%)	0	0
34	GO:0008203	cholesterol metabolic process	24 (1.99%)	72 (0.49%)	0	0
35	GO:0019538	protein metabolic process	425 (35.24%)	4055 (27.73%)	0	0
36	GO:0044255	cellular lipid metabolic process	99 (8.21%)	654 (4.47%)	0	0
37	GO:0070887	cellular response to chemical stimulus	215 (17.83%)	1788 (12.23%)	0	0
38	GO:1902652	secondary alcohol metabolic process	24 (1.99%)	74 (0.51%)	0	0
39	GO:0034976	response to endoplasmic reticulum stress	41 (3.4%)	183 (1.25%)	0	0
40	GO:0015031	protein transport	117 (9.7%)	827 (5.66%)	0	1e-06
41	GO:0051641	cellular localization	211 (17.5%)	1755 (12%)	0	1e-06
42	GO:0015833	peptide transport	121 (10.03%)	867 (5.93%)	0	1e-06
43	GO:0042886	amide transport	123 (10.2%)	886 (6.06%)	0	1e-06
44	GO:0065008	regulation of biological quality	279 (23.13%)	2479 (16.96%)	0	1e-06
45	GO:0009072	aromatic amino acid family metabolic process	13 (1.08%)	24 (0.16%)	0	1e-06
46	GO:0051179	localization	434 (35.99%)	4213 (28.81%)	0	2e-06
47	GO:0043603	cellular amide metabolic process	109 (9.04%)	783 (5.36%)	0	4e-06
48	GO:0032787	monocarboxylic acid metabolic process	57 (4.73%)	323 (2.21%)	0	4e-06
49	GO:0008104	protein localization	179 (14.84%)	1477 (10.1%)	0	6e-06
50	GO:0051649	establishment of localization in cell	152 (12.6%)	1208 (8.26%)	0	7e-06
51	GO:0044267	cellular protein metabolic process	366 (30.35%)	3498 (23.92%)	0	8e-06
52	GO:0048193	Golgi vesicle transport	35 (2.9%)	160 (1.09%)	0	1e-05
53	GO:0071310	cellular response to organic substance	172 (14.26%)	1419 (9.71%)	0	1e-05
54	GO:0045047	protein targeting to ER	11 (0.91%)	20 (0.14%)	0	1.3e-05
55	GO:0008202	steroid metabolic process	35 (2.9%)	162 (1.11%)	0	1.3e-05
56	GO:0043604	amide biosynthetic process	87 (7.21%)	601 (4.11%)	0	1.7e-05
57	GO:0019395	fatty acid oxidation	19 (1.58%)	60 (0.41%)	0	2.2e-05
58	GO:0016042	lipid catabolic process	38 (3.15%)	188 (1.29%)	0	2.2e-05
59	GO:0006886	intracellular protein transport	80 (6.63%)	541 (3.7%)	0	2.2e-05
60	GO:0048878	chemical homeostasis	95 (7.88%)	681 (4.66%)	0	2.5e-05
61	GO:0034440	lipid oxidation	19 (1.58%)	62 (0.42%)	0	3.7e-05
62	GO:0070727	cellular macromolecule localization	141 (11.69%)	1138 (7.78%)	0	4.4e-05
63	GO:0046907	intracellular transport	122 (10.12%)	950 (6.5%)	0	4.4e-05
64	GO:0032879	regulation of localization	197 (16.33%)	1717 (11.74%)	0	5.1e-05
65	GO:0009058	biosynthetic process	420 (34.83%)	4188 (28.64%)	1e-06	7.1e-05
66	GO:0009062	fatty acid catabolic process	18 (1.49%)	59 (0.4%)	1e-06	7.4e-05
67	GO:0042592	homeostatic process	143 (11.86%)	1170 (8%)	1e-06	7.5e-05
68	GO:0051186	cofactor metabolic process	53 (4.39%)	320 (2.19%)	1e-06	7.6e-05
69	GO:0006518	peptide metabolic process	88 (7.3%)	634 (4.34%)	1e-06	7.7e-05
70	GO:0072329	monocarboxylic acid catabolic process	20 (1.66%)	72 (0.49%)	1e-06	9.1e-05
71	GO:0030258	lipid modification	31 (2.57%)	147 (1.01%)	1e-06	9.3e-05
72	GO:0006950	response to stress	249 (20.65%)	2292 (15.68%)	1e-06	9.9e-05
73	GO:0006631	fatty acid metabolic process	38 (3.15%)	201 (1.37%)	1e-06	0.000103
74	GO:1901698	response to nitrogen compound	75 (6.22%)	519 (3.55%)	1e-06	0.000105
75	GO:0042221	response to chemical	284 (23.55%)	2678 (18.32%)	1e-06	0.000109
76	GO:1901700	response to oxygen-containing compound	104 (8.62%)	795 (5.44%)	1e-06	0.00012
77	GO:0034613	cellular protein localization	138 (11.44%)	1132 (7.74%)	1e-06	0.00012
78	GO:0032527	protein exit from endoplasmic reticulum	14 (1.16%)	39 (0.27%)	1e-06	0.000122
79	GO:0010243	response to organonitrogen compound	69 (5.72%)	468 (3.2%)	1e-06	0.000129
80	GO:0006639	acylglycerol metabolic process	21 (1.74%)	81 (0.55%)	2e-06	0.000149
81	GO:0010876	lipid localization	45 (3.73%)	262 (1.79%)	2e-06	0.000158
82	GO:1901576	organic substance biosynthetic process	411 (34.08%)	4122 (28.19%)	2e-06	0.000158
83	GO:0006614	SRP-dependent cotranslational protein targeting to membrane	8 (0.66%)	13 (0.09%)	2e-06	0.000161
84	GO:0044283	small molecule biosynthetic process	64 (5.31%)	427 (2.92%)	2e-06	0.000167
85	GO:0006638	neutral lipid metabolic process	21 (1.74%)	82 (0.56%)	2e-06	0.000173
86	GO:0006066	alcohol metabolic process	35 (2.9%)	183 (1.25%)	2e-06	0.000175
87	GO:0055088	lipid homeostasis	22 (1.82%)	89 (0.61%)	2e-06	0.000185
88	GO:0030970	retrograde protein transport, ER to cytosol	11 (0.91%)	26 (0.18%)	3e-06	0.000226
89	GO:1903513	endoplasmic reticulum to cytosol transport	11 (0.91%)	26 (0.18%)	3e-06	0.000226
90	GO:1901565	organonitrogen compound catabolic process	105 (8.71%)	822 (5.62%)	3e-06	0.00027
91	GO:1901615	organic hydroxy compound metabolic process	47 (3.9%)	285 (1.95%)	3e-06	0.00027
92	GO:0043043	peptide biosynthetic process	74 (6.14%)	526 (3.6%)	3e-06	0.000273
93	GO:0009725	response to hormone	57 (4.73%)	372 (2.54%)	4e-06	0.000274
94	GO:0032870	cellular response to hormone stimulus	51 (4.23%)	320 (2.19%)	4e-06	0.000282
95	GO:0006613	cotranslational protein targeting to membrane	8 (0.66%)	14 (0.1%)	4e-06	0.000301
96	GO:0009074	aromatic amino acid family catabolic process	8 (0.66%)	14 (0.1%)	4e-06	0.000301
97	GO:0006900	vesicle budding from membrane	13 (1.08%)	37 (0.25%)	4e-06	0.000311
98	GO:0044242	cellular lipid catabolic process	28 (2.32%)	135 (0.92%)	4e-06	0.000315
99	GO:0048518	positive regulation of biological process	404 (33.5%)	4080 (27.91%)	5e-06	0.000364
100	GO:0006869	lipid transport	39 (3.23%)	224 (1.53%)	6e-06	0.000445
101	GO:0006986	response to unfolded protein	18 (1.49%)	68 (0.47%)	7e-06	0.000468
102	GO:0009894	regulation of catabolic process	82 (6.8%)	611 (4.18%)	7e-06	0.00047
103	GO:0017144	drug metabolic process	61 (5.06%)	416 (2.85%)	7e-06	0.000481
104	GO:0006641	triglyceride metabolic process	17 (1.41%)	62 (0.42%)	7e-06	0.000488
105	GO:0044249	cellular biosynthetic process	402 (33.33%)	4073 (27.86%)	8e-06	0.000519
106	GO:0035966	response to topologically incorrect protein	20 (1.66%)	82 (0.56%)	8e-06	0.000542
107	GO:0033554	cellular response to stress	145 (12.02%)	1245 (8.52%)	9e-06	0.000578
108	GO:0072376	protein activation cascade	14 (1.16%)	45 (0.31%)	9e-06	0.000611
109	GO:0046394	carboxylic acid biosynthetic process	39 (3.23%)	229 (1.57%)	1.1e-05	0.000694
110	GO:0009605	response to external stimulus	159 (13.18%)	1396 (9.55%)	1.1e-05	0.000694
111	GO:0033500	carbohydrate homeostasis	29 (2.4%)	149 (1.02%)	1.1e-05	0.000694
112	GO:0042593	glucose homeostasis	29 (2.4%)	149 (1.02%)	1.1e-05	0.000694
113	GO:0016053	organic acid biosynthetic process	39 (3.23%)	230 (1.57%)	1.2e-05	0.000749
114	GO:0042632	cholesterol homeostasis	16 (1.33%)	58 (0.4%)	1.2e-05	0.000758
115	GO:1905897	regulation of response to endoplasmic reticulum stress	18 (1.49%)	71 (0.49%)	1.3e-05	0.000791
116	GO:0006457	protein folding	23 (1.91%)	106 (0.72%)	1.4e-05	0.000865
117	GO:0048194	Golgi vesicle budding	10 (0.83%)	25 (0.17%)	1.5e-05	0.000896
118	GO:0055092	sterol homeostasis	16 (1.33%)	59 (0.4%)	1.5e-05	0.000929
119	GO:0031667	response to nutrient levels	35 (2.9%)	202 (1.38%)	2e-05	0.001226
120	GO:0006206	pyrimidine nucleobase metabolic process	6 (0.5%)	9 (0.06%)	2.1e-05	0.001265
121	GO:0006790	sulfur compound metabolic process	33 (2.74%)	187 (1.28%)	2.3e-05	0.001402
122	GO:0048583	regulation of response to stimulus	268 (22.22%)	2600 (17.78%)	2.4e-05	0.001407
123	GO:0034620	cellular response to unfolded protein	16 (1.33%)	61 (0.42%)	2.4e-05	0.001407
124	GO:0006412	translation	69 (5.72%)	509 (3.48%)	2.6e-05	0.001505
125	GO:0006635	fatty acid beta-oxidation	13 (1.08%)	43 (0.29%)	2.7e-05	0.001551
126	GO:0051246	regulation of protein metabolic process	192 (15.92%)	1772 (12.12%)	2.7e-05	0.001557
127	GO:0009991	response to extracellular stimulus	37 (3.07%)	222 (1.52%)	2.9e-05	0.001635
128	GO:0012501	programmed cell death	133 (11.03%)	1150 (7.87%)	2.9e-05	0.001659
129	GO:0072593	reactive oxygen species metabolic process	31 (2.57%)	173 (1.18%)	3e-05	0.001693
130	GO:0009893	positive regulation of metabolic process	250 (20.73%)	2411 (16.49%)	3.2e-05	0.001798
131	GO:0051239	regulation of multicellular organismal process	218 (18.08%)	2060 (14.09%)	3.3e-05	0.001823
132	GO:1901701	cellular response to oxygen-containing compound	79 (6.55%)	612 (4.19%)	3.9e-05	0.002161
133	GO:0080135	regulation of cellular response to stress	66 (5.47%)	488 (3.34%)	4.1e-05	0.002248
134	GO:0015850	organic hydroxy compound transport	26 (2.16%)	136 (0.93%)	4.2e-05	0.002248
135	GO:0030968	endoplasmic reticulum unfolded protein response	14 (1.16%)	51 (0.35%)	4.4e-05	0.002367
136	GO:0006915	apoptotic process	129 (10.7%)	1119 (7.65%)	4.5e-05	0.002409
137	GO:0009081	branched-chain amino acid metabolic process	6 (0.5%)	10 (0.07%)	4.9e-05	0.002577
138	GO:0005996	monosaccharide metabolic process	28 (2.32%)	154 (1.05%)	5.5e-05	0.002886
139	GO:0072594	establishment of protein localization to organelle	38 (3.15%)	238 (1.63%)	5.9e-05	0.003083
140	GO:0080134	regulation of response to stress	114 (9.45%)	974 (6.66%)	6.9e-05	0.003542
141	GO:0035967	cellular response to topologically incorrect protein	17 (1.41%)	73 (0.5%)	7e-05	0.003609
142	GO:0031329	regulation of cellular catabolic process	69 (5.72%)	526 (3.6%)	7.4e-05	0.003747
143	GO:0046486	glycerolipid metabolic process	40 (3.32%)	258 (1.76%)	7.5e-05	0.003774
144	GO:0019725	cellular homeostasis	65 (5.39%)	488 (3.34%)	7.5e-05	0.003774
145	GO:0051188	cofactor biosynthetic process	29 (2.4%)	165 (1.13%)	7.7e-05	0.003855
146	GO:0006888	ER to Golgi vesicle-mediated transport	15 (1.24%)	60 (0.41%)	7.8e-05	0.00387
147	GO:0016192	vesicle-mediated transport	109 (9.04%)	928 (6.35%)	8.6e-05	0.004244
148	GO:0009719	response to endogenous stimulus	100 (8.29%)	839 (5.74%)	9.8e-05	0.004784
149	GO:1901135	carbohydrate derivative metabolic process	89 (7.38%)	729 (4.99%)	0.000103	0.004988
150	GO:0044272	sulfur compound biosynthetic process	14 (1.16%)	55 (0.38%)	0.000109	0.005252
151	GO:0051240	positive regulation of multicellular organismal process	131 (10.86%)	1165 (7.97%)	0.000123	0.005869
152	GO:1903573	negative regulation of response to endoplasmic reticulum stress	12 (1%)	43 (0.29%)	0.000129	0.006152
153	GO:0042594	response to starvation	22 (1.82%)	114 (0.78%)	0.000137	0.006478
154	GO:0051049	regulation of transport	113 (9.37%)	981 (6.71%)	0.000142	0.006668
155	GO:0034377	plasma lipoprotein particle assembly	7 (0.58%)	16 (0.11%)	0.00015	0.006995
156	GO:0090114	COPII-coated vesicle budding	8 (0.66%)	21 (0.14%)	0.000161	0.007435
157	GO:0097006	regulation of plasma lipoprotein particle levels	12 (1%)	44 (0.3%)	0.000165	0.007582
158	GO:0035437	maintenance of protein localization in endoplasmic reticulum	5 (0.41%)	8 (0.05%)	0.000172	0.007846
159	GO:0006793	phosphorus metabolic process	228 (18.91%)	2232 (15.27%)	0.000201	0.009131
160	GO:0090150	establishment of protein localization to membrane	24 (1.99%)	133 (0.91%)	0.000206	0.009298
161	GO:0006249	dCMP catabolic process	4 (0.33%)	5 (0.03%)	0.000215	0.009481
162	GO:0009173	pyrimidine ribonucleoside monophosphate metabolic process	4 (0.33%)	5 (0.03%)	0.000215	0.009481
163	GO:0046049	UMP metabolic process	4 (0.33%)	5 (0.03%)	0.000215	0.009481
164	GO:0046063	dCMP metabolic process	4 (0.33%)	5 (0.03%)	0.000215	0.009481
165	GO:0008219	cell death	136 (11.28%)	1237 (8.46%)	0.000247	0.010827
166	GO:0043170	macromolecule metabolic process	618 (51.24%)	6786 (46.41%)	0.000253	0.011013
167	GO:0010256	endomembrane system organization	40 (3.32%)	274 (1.87%)	0.000278	0.012041
168	GO:0032868	response to insulin	24 (1.99%)	136 (0.93%)	0.000292	0.012452
169	GO:0032268	regulation of cellular protein metabolic process	175 (14.51%)	1662 (11.37%)	0.000292	0.012452
170	GO:0050994	regulation of lipid catabolic process	10 (0.83%)	34 (0.23%)	0.000293	0.012452
171	GO:0032880	regulation of protein localization	69 (5.72%)	551 (3.77%)	0.000297	0.012526
172	GO:0042730	fibrinolysis	6 (0.5%)	13 (0.09%)	0.000321	0.013497
173	GO:0040008	regulation of growth	48 (3.98%)	350 (2.39%)	0.000325	0.013568
174	GO:0009749	response to glucose	18 (1.49%)	90 (0.62%)	0.000343	0.014224
175	GO:0040007	growth	69 (5.72%)	554 (3.79%)	0.000347	0.014249
176	GO:0009892	negative regulation of metabolic process	194 (16.09%)	1876 (12.83%)	0.000348	0.014249
177	GO:0005975	carbohydrate metabolic process	54 (4.48%)	408 (2.79%)	0.000349	0.014249
178	GO:0006796	phosphate-containing compound metabolic process	225 (18.66%)	2220 (15.18%)	0.000355	0.014304
179	GO:0006577	amino-acid betaine metabolic process	5 (0.41%)	9 (0.06%)	0.00036	0.014304
180	GO:0009083	branched-chain amino acid catabolic process	5 (0.41%)	9 (0.06%)	0.00036	0.014304
181	GO:0009129	pyrimidine nucleoside monophosphate metabolic process	5 (0.41%)	9 (0.06%)	0.00036	0.014304
182	GO:0006882	cellular zinc ion homeostasis	7 (0.58%)	18 (0.12%)	0.00036	0.014304
183	GO:0009896	positive regulation of catabolic process	42 (3.48%)	296 (2.02%)	0.000367	0.014475
184	GO:0009755	hormone-mediated signaling pathway	20 (1.66%)	106 (0.72%)	0.000371	0.014475
185	GO:0061041	regulation of wound healing	20 (1.66%)	106 (0.72%)	0.000371	0.014475
186	GO:0006984	ER-nucleus signaling pathway	10 (0.83%)	35 (0.24%)	0.00038	0.014768
187	GO:0071495	cellular response to endogenous stimulus	91 (7.55%)	778 (5.32%)	0.000383	0.014779
188	GO:1901361	organic cyclic compound catabolic process	49 (4.06%)	362 (2.48%)	0.000385	0.014779
189	GO:0009611	response to wounding	43 (3.57%)	306 (2.09%)	0.000388	0.014821
190	GO:0006732	coenzyme metabolic process	31 (2.57%)	198 (1.35%)	0.00039	0.014821
191	GO:0031325	positive regulation of cellular metabolic process	225 (18.66%)	2224 (15.21%)	0.000393	0.014877
192	GO:0061045	negative regulation of wound healing	12 (1%)	48 (0.33%)	0.0004	0.015049
193	GO:0019318	hexose metabolic process	24 (1.99%)	139 (0.95%)	0.000408	0.015255
194	GO:0009743	response to carbohydrate	19 (1.58%)	99 (0.68%)	0.000412	0.015326
195	GO:0097164	ammonium ion metabolic process	22 (1.82%)	123 (0.84%)	0.000423	0.015671
196	GO:0009895	negative regulation of catabolic process	33 (2.74%)	217 (1.48%)	0.000441	0.016266
197	GO:0009746	response to hexose	18 (1.49%)	92 (0.63%)	0.000454	0.016551
198	GO:0034284	response to monosaccharide	18 (1.49%)	92 (0.63%)	0.000454	0.016551
199	GO:0019674	NAD metabolic process	8 (0.66%)	24 (0.16%)	0.000464	0.016843
200	GO:0043067	regulation of programmed cell death	108 (8.96%)	960 (6.57%)	0.000484	0.017479
201	GO:0045927	positive regulation of growth	25 (2.07%)	149 (1.02%)	0.000488	0.017521
202	GO:0006576	cellular biogenic amine metabolic process	9 (0.75%)	30 (0.21%)	0.000499	0.017767
203	GO:0071827	plasma lipoprotein particle organization	9 (0.75%)	30 (0.21%)	0.000499	0.017767
204	GO:0042981	regulation of apoptotic process	106 (8.79%)	941 (6.44%)	0.000521	0.018439
205	GO:0055091	phospholipid homeostasis	6 (0.5%)	14 (0.1%)	0.000523	0.018439
206	GO:0032469	endoplasmic reticulum calcium ion homeostasis	7 (0.58%)	19 (0.13%)	0.00053	0.018496
207	GO:0065005	protein-lipid complex assembly	7 (0.58%)	19 (0.13%)	0.00053	0.018496
208	GO:0016051	carbohydrate biosynthetic process	22 (1.82%)	125 (0.85%)	0.000533	0.018496
209	GO:0006248	CMP catabolic process	3 (0.25%)	3 (0.02%)	0.00056	0.019261
210	GO:0046035	CMP metabolic process	3 (0.25%)	3 (0.02%)	0.00056	0.019261
211	GO:0055082	cellular chemical homeostasis	55 (4.56%)	426 (2.91%)	0.000571	0.019538
212	GO:0033365	protein localization to organelle	69 (5.72%)	564 (3.86%)	0.000573	0.019538
213	GO:0048519	negative regulation of biological process	337 (27.94%)	3512 (24.02%)	0.00058	0.019688
214	GO:0006207	'de novo' pyrimidine nucleobase biosynthetic process	4 (0.33%)	6 (0.04%)	0.000603	0.019902
215	GO:0009131	pyrimidine nucleoside monophosphate catabolic process	4 (0.33%)	6 (0.04%)	0.000603	0.019902
216	GO:0009178	pyrimidine deoxyribonucleoside monophosphate catabolic process	4 (0.33%)	6 (0.04%)	0.000603	0.019902
217	GO:0019856	pyrimidine nucleobase biosynthetic process	4 (0.33%)	6 (0.04%)	0.000603	0.019902
218	GO:0034379	very-low-density lipoprotein particle assembly	4 (0.33%)	6 (0.04%)	0.000603	0.019902
219	GO:0072378	blood coagulation, fibrin clot formation	4 (0.33%)	6 (0.04%)	0.000603	0.019902
220	GO:0008206	bile acid metabolic process	8 (0.66%)	25 (0.17%)	0.000633	0.020799
221	GO:0031669	cellular response to nutrient levels	23 (1.91%)	135 (0.92%)	0.000647	0.021138
222	GO:0030195	negative regulation of blood coagulation	9 (0.75%)	31 (0.21%)	0.000653	0.021235
223	GO:1903034	regulation of response to wounding	22 (1.82%)	127 (0.87%)	0.000666	0.021574
224	GO:0015711	organic anion transport	40 (3.32%)	287 (1.96%)	0.000718	0.02309
225	GO:0019216	regulation of lipid metabolic process	32 (2.65%)	214 (1.46%)	0.000719	0.02309
226	GO:0008610	lipid biosynthetic process	50 (4.15%)	382 (2.61%)	0.000733	0.023437
227	GO:0055069	zinc ion homeostasis	7 (0.58%)	20 (0.14%)	0.000758	0.024025
228	GO:0019637	organophosphate metabolic process	83 (6.88%)	712 (4.87%)	0.00076	0.024025
229	GO:0043434	response to peptide hormone	26 (2.16%)	162 (1.11%)	0.000762	0.024025
230	GO:0048522	positive regulation of cellular process	341 (28.28%)	3573 (24.44%)	0.000787	0.024732
231	GO:0060341	regulation of cellular localization	71 (5.89%)	591 (4.04%)	0.000798	0.024969
232	GO:0032368	regulation of lipid transport	16 (1.33%)	81 (0.55%)	0.000827	0.025656
233	GO:0006575	cellular modified amino acid metabolic process	22 (1.82%)	129 (0.88%)	0.000828	0.025656
234	GO:0071825	protein-lipid complex subunit organization	9 (0.75%)	32 (0.22%)	0.000842	0.025891
235	GO:1900047	negative regulation of hemostasis	9 (0.75%)	32 (0.22%)	0.000842	0.025891
236	GO:0006890	retrograde vesicle-mediated transport, Golgi to ER	8 (0.66%)	26 (0.18%)	0.000849	0.025892
237	GO:1905953	negative regulation of lipid localization	8 (0.66%)	26 (0.18%)	0.000849	0.025892
238	GO:0071396	cellular response to lipid	41 (3.4%)	299 (2.05%)	0.000861	0.02612
239	GO:0010605	negative regulation of macromolecule metabolic process	175 (14.51%)	1700 (11.63%)	0.000872	0.026367
240	GO:0009267	cellular response to starvation	19 (1.58%)	105 (0.72%)	0.000878	0.026433
241	GO:0009100	glycoprotein metabolic process	35 (2.9%)	244 (1.67%)	0.000898	0.026853
242	GO:0036503	ERAD pathway	15 (1.24%)	74 (0.51%)	0.0009	0.026853
243	GO:0050801	ion homeostasis	57 (4.73%)	454 (3.11%)	0.000909	0.027016
244	GO:0014070	response to organic cyclic compound	48 (3.98%)	367 (2.51%)	0.000943	0.027907
245	GO:0048523	negative regulation of cellular process	304 (25.21%)	3157 (21.59%)	0.000963	0.028398
246	GO:1903827	regulation of cellular protein localization	48 (3.98%)	368 (2.52%)	0.001	0.029359
247	GO:0031331	positive regulation of cellular catabolic process	36 (2.99%)	255 (1.74%)	0.001025	0.029867
248	GO:0034641	cellular nitrogen compound metabolic process	430 (35.66%)	4624 (31.63%)	0.001025	0.029867
249	GO:0034248	regulation of cellular amide metabolic process	35 (2.9%)	246 (1.68%)	0.00104	0.030061
250	GO:0007030	Golgi organization	15 (1.24%)	75 (0.51%)	0.00104	0.030061
251	GO:0009112	nucleobase metabolic process	7 (0.58%)	21 (0.14%)	0.001057	0.030414
252	GO:0051172	negative regulation of nitrogen compound metabolic process	160 (13.27%)	1543 (10.55%)	0.00108	0.03097
253	GO:0046164	alcohol catabolic process	8 (0.66%)	27 (0.18%)	0.001121	0.032002
254	GO:0031330	negative regulation of cellular catabolic process	28 (2.32%)	184 (1.26%)	0.001144	0.032351
255	GO:0032098	regulation of appetite	5 (0.41%)	11 (0.08%)	0.001146	0.032351
256	GO:0042402	cellular biogenic amine catabolic process	5 (0.41%)	11 (0.08%)	0.001146	0.032351
257	GO:0033993	response to lipid	50 (4.15%)	390 (2.67%)	0.001163	0.032681
258	GO:0032371	regulation of sterol transport	10 (0.83%)	40 (0.27%)	0.001202	0.033398
259	GO:0032374	regulation of cholesterol transport	10 (0.83%)	40 (0.27%)	0.001202	0.033398
260	GO:1903510	mucopolysaccharide metabolic process	10 (0.83%)	40 (0.27%)	0.001202	0.033398
261	GO:0006706	steroid catabolic process	6 (0.5%)	16 (0.11%)	0.001208	0.033444
262	GO:0032869	cellular response to insulin stimulus	20 (1.66%)	116 (0.79%)	0.001218	0.033571
263	GO:0046364	monosaccharide biosynthetic process	12 (1%)	54 (0.37%)	0.001242	0.03397
264	GO:0006464	cellular protein modification process	263 (21.81%)	2701 (18.47%)	0.00125	0.03397
265	GO:0036211	protein modification process	263 (21.81%)	2701 (18.47%)	0.00125	0.03397
266	GO:0006612	protein targeting to membrane	11 (0.91%)	47 (0.32%)	0.001251	0.03397
267	GO:0051168	nuclear export	18 (1.49%)	100 (0.68%)	0.001264	0.034191
268	GO:0055086	nucleobase-containing small molecule metabolic process	55 (4.56%)	441 (3.02%)	0.001293	0.034689
269	GO:0006568	tryptophan metabolic process	4 (0.33%)	7 (0.05%)	0.001316	0.034689
270	GO:0006569	tryptophan catabolic process	4 (0.33%)	7 (0.05%)	0.001316	0.034689
271	GO:0006586	indolalkylamine metabolic process	4 (0.33%)	7 (0.05%)	0.001316	0.034689
272	GO:0042436	indole-containing compound catabolic process	4 (0.33%)	7 (0.05%)	0.001316	0.034689
273	GO:0046218	indolalkylamine catabolic process	4 (0.33%)	7 (0.05%)	0.001316	0.034689
274	GO:1900038	negative regulation of cellular response to hypoxia	4 (0.33%)	7 (0.05%)	0.001316	0.034689
275	GO:0010035	response to inorganic substance	33 (2.74%)	231 (1.58%)	0.00133	0.034944
276	GO:0062012	regulation of small molecule metabolic process	31 (2.57%)	213 (1.46%)	0.001355	0.035469
277	GO:1903035	negative regulation of response to wounding	13 (1.08%)	62 (0.42%)	0.0014	0.036524
278	GO:0042493	response to drug	55 (4.56%)	443 (3.03%)	0.001434	0.037271
279	GO:0000096	sulfur amino acid metabolic process	7 (0.58%)	22 (0.15%)	0.001441	0.037302
280	GO:0051248	negative regulation of protein metabolic process	78 (6.47%)	676 (4.62%)	0.001449	0.037373
281	GO:0008652	cellular amino acid biosynthetic process	10 (0.83%)	41 (0.28%)	0.001474	0.037896
282	GO:0071322	cellular response to carbohydrate stimulus	14 (1.16%)	70 (0.48%)	0.001511	0.038701
283	GO:0071407	cellular response to organic cyclic compound	38 (3.15%)	280 (1.92%)	0.001579	0.040307
284	GO:0006913	nucleocytoplasmic transport	30 (2.49%)	206 (1.41%)	0.00159	0.040439
285	GO:1905952	regulation of lipid localization	18 (1.49%)	102 (0.7%)	0.001596	0.040465
286	GO:0010508	positive regulation of autophagy	17 (1.41%)	94 (0.64%)	0.001615	0.040797
287	GO:0010604	positive regulation of macromolecule metabolic process	220 (18.24%)	2226 (15.22%)	0.001621	0.040797
288	GO:0050819	negative regulation of coagulation	9 (0.75%)	35 (0.24%)	0.001693	0.042475
289	GO:0051169	nuclear transport	30 (2.49%)	207 (1.42%)	0.001716	0.042906
290	GO:0033143	regulation of intracellular steroid hormone receptor signaling pathway	12 (1%)	56 (0.38%)	0.001735	0.042946
291	GO:0031639	plasminogen activation	6 (0.5%)	17 (0.12%)	0.001738	0.042946
292	GO:0015918	sterol transport	14 (1.16%)	71 (0.49%)	0.001742	0.042946
293	GO:0030301	cholesterol transport	14 (1.16%)	71 (0.49%)	0.001742	0.042946
294	GO:0070201	regulation of establishment of protein localization	42 (3.48%)	320 (2.19%)	0.00178	0.043746
295	GO:0019319	hexose biosynthetic process	11 (0.91%)	49 (0.34%)	0.001797	0.043918
296	GO:0031668	cellular response to extracellular stimulus	24 (1.99%)	154 (1.05%)	0.0018	0.043918
297	GO:0009310	amine catabolic process	5 (0.41%)	12 (0.08%)	0.001832	0.044273
298	GO:0061744	motor behavior	5 (0.41%)	12 (0.08%)	0.001832	0.044273
299	GO:0090110	cargo loading into COPII-coated vesicle	5 (0.41%)	12 (0.08%)	0.001832	0.044273
300	GO:0006417	regulation of translation	29 (2.4%)	199 (1.36%)	0.001865	0.044921
301	GO:0071333	cellular response to glucose stimulus	13 (1.08%)	64 (0.44%)	0.001899	0.045568
302	GO:0043412	macromolecule modification	273 (22.64%)	2836 (19.4%)	0.001942	0.046462
303	GO:0051050	positive regulation of transport	60 (4.98%)	500 (3.42%)	0.002023	0.047291
304	GO:0010941	regulation of cell death	111 (9.2%)	1033 (7.07%)	0.002046	0.047291
305	GO:0001678	cellular glucose homeostasis	15 (1.24%)	80 (0.55%)	0.002054	0.047291
306	GO:0006611	protein export from nucleus	16 (1.33%)	88 (0.6%)	0.002066	0.047291
307	GO:0018208	peptidyl-proline modification	9 (0.75%)	36 (0.25%)	0.002095	0.047291
308	GO:0043279	response to alkaloid	9 (0.75%)	36 (0.25%)	0.002095	0.047291
309	GO:0046324	regulation of glucose import	9 (0.75%)	36 (0.25%)	0.002095	0.047291
310	GO:0000050	urea cycle	3 (0.25%)	4 (0.03%)	0.002101	0.047291
311	GO:0006547	histidine metabolic process	3 (0.25%)	4 (0.03%)	0.002101	0.047291
312	GO:0006548	histidine catabolic process	3 (0.25%)	4 (0.03%)	0.002101	0.047291
313	GO:0009175	pyrimidine ribonucleoside monophosphate catabolic process	3 (0.25%)	4 (0.03%)	0.002101	0.047291
314	GO:0019627	urea metabolic process	3 (0.25%)	4 (0.03%)	0.002101	0.047291
315	GO:0019805	quinolinate biosynthetic process	3 (0.25%)	4 (0.03%)	0.002101	0.047291
316	GO:0046050	UMP catabolic process	3 (0.25%)	4 (0.03%)	0.002101	0.047291
317	GO:0071941	nitrogen cycle metabolic process	3 (0.25%)	4 (0.03%)	0.002101	0.047291
318	GO:0090118	receptor-mediated endocytosis involved in cholesterol transport	3 (0.25%)	4 (0.03%)	0.002101	0.047291
319	GO:1903297	regulation of hypoxia-induced intrinsic apoptotic signaling pathway	3 (0.25%)	4 (0.03%)	0.002101	0.047291
320	GO:1903298	negative regulation of hypoxia-induced intrinsic apoptotic signaling pathway	3 (0.25%)	4 (0.03%)	0.002101	0.047291
321	GO:1905065	positive regulation of vascular smooth muscle cell differentiation	3 (0.25%)	4 (0.03%)	0.002101	0.047291
322	GO:0006006	glucose metabolic process	19 (1.58%)	113 (0.77%)	0.002153	0.048144
323	GO:0009108	coenzyme biosynthetic process	21 (1.74%)	130 (0.89%)	0.002162	0.048144
324	GO:0051173	positive regulation of nitrogen compound metabolic process	209 (17.33%)	2115 (14.47%)	0.002172	0.048144
325	GO:0006914	autophagy	38 (3.15%)	285 (1.95%)	0.002173	0.048144
326	GO:0061919	process utilizing autophagic mechanism	38 (3.15%)	285 (1.95%)	0.002173	0.048144
327	GO:0019439	aromatic compound catabolic process	44 (3.65%)	343 (2.35%)	0.002204	0.04869
328	GO:0071375	cellular response to peptide hormone stimulus	22 (1.82%)	139 (0.95%)	0.002241	0.049367
Cluster_Hepatocytes GO Enrichment (Molecular Function)
#	GO ID	Description	Cluster_Hepatocytes (1219)	All (14699)	pvalue	p.adjust
1	GO:0003824	catalytic activity	553 (45.37%)	4773 (32.47%)	0	0
2	GO:0016491	oxidoreductase activity	108 (8.86%)	647 (4.4%)	0	0
3	GO:0036094	small molecule binding	236 (19.36%)	1918 (13.05%)	0	0
4	GO:0043167	ion binding	396 (32.49%)	3646 (24.8%)	0	0
5	GO:0043168	anion binding	242 (19.85%)	2077 (14.13%)	0	2e-06
6	GO:0008144	drug binding	160 (13.13%)	1268 (8.63%)	0	6e-06
7	GO:0048037	cofactor binding	67 (5.5%)	403 (2.74%)	0	6e-06
8	GO:0005488	binding	946 (77.6%)	10434 (70.98%)	0	7e-06
9	GO:0000166	nucleotide binding	192 (15.75%)	1653 (11.25%)	0	6.8e-05
10	GO:1901265	nucleoside phosphate binding	192 (15.75%)	1653 (11.25%)	0	6.8e-05
11	GO:0030554	adenyl nucleotide binding	142 (11.65%)	1154 (7.85%)	1e-06	0.000106
12	GO:0032559	adenyl ribonucleotide binding	140 (11.48%)	1146 (7.8%)	1e-06	0.000176
13	GO:0005515	protein binding	637 (52.26%)	6738 (45.84%)	2e-06	0.000204
14	GO:0017076	purine nucleotide binding	169 (13.86%)	1470 (10%)	4e-06	0.000505
15	GO:0019842	vitamin binding	23 (1.89%)	100 (0.68%)	5e-06	0.000596
16	GO:0016705	oxidoreductase activity, acting on paired donors, with incorporation or reduction of molecular oxygen	28 (2.3%)	137 (0.93%)	6e-06	0.000656
17	GO:0050662	coenzyme binding	40 (3.28%)	233 (1.59%)	8e-06	0.000737
18	GO:0033218	amide binding	31 (2.54%)	163 (1.11%)	1e-05	0.000901
19	GO:0097367	carbohydrate derivative binding	183 (15.01%)	1645 (11.19%)	1.3e-05	0.001038
20	GO:0032553	ribonucleotide binding	166 (13.62%)	1466 (9.97%)	1.3e-05	0.001038
21	GO:0005524	ATP binding	132 (10.83%)	1115 (7.59%)	1.3e-05	0.001038
22	GO:0004497	monooxygenase activity	18 (1.48%)	72 (0.49%)	1.7e-05	0.001248
23	GO:0032555	purine ribonucleotide binding	164 (13.45%)	1454 (9.89%)	1.8e-05	0.001292
24	GO:0043021	ribonucleoprotein complex binding	22 (1.8%)	101 (0.69%)	2.2e-05	0.001484
25	GO:0030234	enzyme regulator activity	82 (6.73%)	635 (4.32%)	3.4e-05	0.002221
26	GO:0043022	ribosome binding	13 (1.07%)	44 (0.3%)	3.7e-05	0.00236
27	GO:0097159	organic cyclic compound binding	401 (32.9%)	4105 (27.93%)	3.9e-05	0.00239
28	GO:0003756	protein disulfide isomerase activity	6 (0.49%)	10 (0.07%)	5e-05	0.002857
29	GO:0016864	intramolecular oxidoreductase activity, transposing S-S bonds	6 (0.49%)	10 (0.07%)	5e-05	0.002857
30	GO:1901363	heterocyclic compound binding	394 (32.32%)	4056 (27.59%)	8.1e-05	0.00445
31	GO:0035639	purine ribonucleoside triphosphate binding	156 (12.8%)	1419 (9.65%)	0.00011	0.005844
32	GO:0031625	ubiquitin protein ligase binding	35 (2.87%)	220 (1.5%)	0.000137	0.007025
33	GO:0070325	lipoprotein particle receptor binding	8 (0.66%)	21 (0.14%)	0.000167	0.008204
34	GO:0042802	identical protein binding	152 (12.47%)	1389 (9.45%)	0.00017	0.008204
35	GO:0016787	hydrolase activity	216 (17.72%)	2086 (14.19%)	0.000193	0.009078
36	GO:0005506	iron ion binding	26 (2.13%)	149 (1.01%)	0.000219	0.00998
37	GO:0043177	organic acid binding	21 (1.72%)	110 (0.75%)	0.000243	0.010805
38	GO:0044877	protein-containing complex binding	84 (6.89%)	694 (4.72%)	0.000256	0.010879
39	GO:0003725	double-stranded RNA binding	14 (1.15%)	59 (0.4%)	0.000258	0.010879
40	GO:0019899	enzyme binding	159 (13.04%)	1479 (10.06%)	0.000281	0.011534
41	GO:0042277	peptide binding	23 (1.89%)	129 (0.88%)	0.000358	0.01415
42	GO:0046872	metal ion binding	194 (15.91%)	1867 (12.7%)	0.000362	0.01415
43	GO:0050750	low-density lipoprotein particle receptor binding	7 (0.57%)	18 (0.12%)	0.000373	0.014246
44	GO:0046914	transition metal ion binding	101 (8.29%)	877 (5.97%)	0.000394	0.014723
45	GO:0043169	cation binding	200 (16.41%)	1940 (13.2%)	0.000441	0.01605
46	GO:0044389	ubiquitin-like protein ligase binding	35 (2.87%)	234 (1.59%)	0.000457	0.01605
47	GO:0004857	enzyme inhibitor activity	36 (2.95%)	243 (1.65%)	0.000459	0.01605
48	GO:0030246	carbohydrate binding	20 (1.64%)	108 (0.73%)	0.000512	0.017538
49	GO:0044390	ubiquitin-like protein conjugating enzyme binding	6 (0.49%)	14 (0.1%)	0.000539	0.018077
50	GO:0030942	endoplasmic reticulum signal peptide binding	3 (0.25%)	3 (0.02%)	0.000569	0.018672
51	GO:0031406	carboxylic acid binding	20 (1.64%)	109 (0.74%)	0.000579	0.018672
52	GO:0005041	low-density lipoprotein particle receptor activity	4 (0.33%)	6 (0.04%)	0.000616	0.018756
53	GO:0005047	signal recognition particle binding	4 (0.33%)	6 (0.04%)	0.000616	0.018756
54	GO:0008312	7S RNA binding	4 (0.33%)	6 (0.04%)	0.000616	0.018756
55	GO:0046906	tetrapyrrole binding	22 (1.8%)	126 (0.86%)	0.000641	0.019165
56	GO:0008374	O-acyltransferase activity	10 (0.82%)	38 (0.26%)	0.000814	0.023884
57	GO:0016829	lyase activity	23 (1.89%)	137 (0.93%)	0.000859	0.024783
58	GO:0016627	oxidoreductase activity, acting on the CH-CH group of donors	11 (0.9%)	45 (0.31%)	0.000888	0.025173
59	GO:0016740	transferase activity	185 (15.18%)	1806 (12.29%)	0.001014	0.028251
60	GO:0019838	growth factor binding	18 (1.48%)	98 (0.67%)	0.001056	0.028924
61	GO:0042562	hormone binding	12 (0.98%)	53 (0.36%)	0.001094	0.029309
62	GO:0042803	protein homodimerization activity	59 (4.84%)	475 (3.23%)	0.001105	0.029309
63	GO:0031624	ubiquitin conjugating enzyme binding	5 (0.41%)	11 (0.07%)	0.001175	0.030186
64	GO:0051787	misfolded protein binding	5 (0.41%)	11 (0.07%)	0.001175	0.030186
65	GO:0005048	signal sequence binding	6 (0.49%)	16 (0.11%)	0.001243	0.031209
66	GO:0016903	oxidoreductase activity, acting on the aldehyde or oxo group of donors	10 (0.82%)	40 (0.27%)	0.001253	0.031209
67	GO:0016667	oxidoreductase activity, acting on a sulfur group of donors	12 (0.98%)	54 (0.37%)	0.001302	0.03195
68	GO:0008190	eukaryotic initiation factor 4E binding	4 (0.33%)	7 (0.05%)	0.001343	0.032469
69	GO:0071813	lipoprotein particle binding	7 (0.57%)	22 (0.15%)	0.001487	0.034926
70	GO:0071814	protein-lipid complex binding	7 (0.57%)	22 (0.15%)	0.001487	0.034926
71	GO:0020037	heme binding	20 (1.64%)	119 (0.81%)	0.00179	0.041456
72	GO:0005385	zinc ion transmembrane transporter activity	5 (0.41%)	12 (0.08%)	0.001878	0.042871
73	GO:0071949	FAD binding	8 (0.66%)	29 (0.2%)	0.001934	0.043562
74	GO:0016709	oxidoreductase activity, acting on paired donors, with incorporation or reduction of molecular oxygen, NAD(P)H as one donor, and incorporation of one atom of oxygen	7 (0.57%)	23 (0.16%)	0.001986	0.044131
75	GO:0005542	folic acid binding	3 (0.25%)	4 (0.03%)	0.002135	0.04443
76	GO:0016361	activin receptor activity, type I	3 (0.25%)	4 (0.03%)	0.002135	0.04443
77	GO:0030292	protein tyrosine kinase inhibitor activity	3 (0.25%)	4 (0.03%)	0.002135	0.04443
78	GO:0043546	molybdopterin cofactor binding	3 (0.25%)	4 (0.03%)	0.002135	0.04443
79	GO:0071077	adenosine 3',5'-bisphosphate transmembrane transporter activity	3 (0.25%)	4 (0.03%)	0.002135	0.04443
Cluster_Hepatocytes GO Enrichment (Cellular Component)
#	GO ID	Description	Cluster_Hepatocytes (1131)	All (14549)	pvalue	p.adjust
1	GO:0005737	cytoplasm	735 (64.99%)	6850 (47.08%)	0	0
2	GO:0044444	cytoplasmic part	644 (56.94%)	5693 (39.13%)	0	0
3	GO:0005622	intracellular	919 (81.26%)	9470 (65.09%)	0	0
4	GO:0044424	intracellular part	919 (81.26%)	9470 (65.09%)	0	0
5	GO:0005623	cell	1000 (88.42%)	10948 (75.25%)	0	0
6	GO:0044464	cell part	1000 (88.42%)	10948 (75.25%)	0	0
7	GO:0043231	intracellular membrane-bounded organelle	707 (62.51%)	6825 (46.91%)	0	0
8	GO:0043227	membrane-bounded organelle	734 (64.9%)	7271 (49.98%)	0	0
9	GO:0043229	intracellular organelle	804 (71.09%)	8229 (56.56%)	0	0
10	GO:0012505	endomembrane system	307 (27.14%)	2280 (15.67%)	0	0
11	GO:0005783	endoplasmic reticulum	159 (14.06%)	896 (6.16%)	0	0
12	GO:0043226	organelle	813 (71.88%)	8449 (58.07%)	0	0
13	GO:0044432	endoplasmic reticulum part	84 (7.43%)	416 (2.86%)	0	0
14	GO:0005829	cytosol	275 (24.31%)	2398 (16.48%)	0	0
15	GO:0042175	nuclear outer membrane-endoplasmic reticulum membrane network	66 (5.84%)	361 (2.48%)	0	0
16	GO:0098827	endoplasmic reticulum subcompartment	63 (5.57%)	355 (2.44%)	0	0
17	GO:0031984	organelle subcompartment	92 (8.13%)	612 (4.21%)	0	0
18	GO:0005789	endoplasmic reticulum membrane	61 (5.39%)	346 (2.38%)	0	0
19	GO:0005794	Golgi apparatus	111 (9.81%)	804 (5.53%)	0	0
20	GO:0044446	intracellular organelle part	528 (46.68%)	5617 (38.61%)	0	0
21	GO:0044422	organelle part	541 (47.83%)	5824 (40.03%)	0	1e-06
22	GO:0005615	extracellular space	91 (8.05%)	672 (4.62%)	0	4e-06
23	GO:0005788	endoplasmic reticulum lumen	14 (1.24%)	37 (0.25%)	0	1.2e-05
24	GO:0030660	Golgi-associated vesicle membrane	13 (1.15%)	39 (0.27%)	4e-06	0.000158
25	GO:0030176	integral component of endoplasmic reticulum membrane	20 (1.77%)	87 (0.6%)	9e-06	0.000305
26	GO:0044421	extracellular region part	104 (9.2%)	883 (6.07%)	1e-05	0.000345
27	GO:0034663	endoplasmic reticulum chaperone complex	5 (0.44%)	6 (0.04%)	1.6e-05	0.000523
28	GO:0030134	COPII-coated ER to Golgi transport vesicle	8 (0.71%)	17 (0.12%)	1.7e-05	0.00053
29	GO:0031227	intrinsic component of endoplasmic reticulum membrane	20 (1.77%)	91 (0.63%)	1.7e-05	0.00053
30	GO:0005798	Golgi-associated vesicle	16 (1.41%)	63 (0.43%)	1.8e-05	0.00053
31	GO:0030120	vesicle coat	12 (1.06%)	40 (0.27%)	3.3e-05	0.000955
32	GO:0098588	bounding membrane of organelle	81 (7.16%)	668 (4.59%)	3.6e-05	0.001011
33	GO:0032994	protein-lipid complex	8 (0.71%)	19 (0.13%)	4.5e-05	0.001224
34	GO:0030662	coated vesicle membrane	13 (1.15%)	48 (0.33%)	5.2e-05	0.001369
35	GO:0044322	endoplasmic reticulum quality control compartment	6 (0.53%)	11 (0.08%)	7.2e-05	0.001825
36	GO:0005777	peroxisome	18 (1.59%)	85 (0.58%)	7.6e-05	0.001835
37	GO:0042579	microbody	18 (1.59%)	85 (0.58%)	7.6e-05	0.001835
38	GO:0098805	whole membrane	76 (6.72%)	637 (4.38%)	0.000107	0.002485
39	GO:0005739	mitochondrion	111 (9.81%)	1012 (6.96%)	0.000109	0.002485
40	GO:0005791	rough endoplasmic reticulum	9 (0.8%)	27 (0.19%)	0.00013	0.002908
41	GO:0031252	cell leading edge	34 (3.01%)	226 (1.55%)	0.000148	0.003229
42	GO:0030135	coated vesicle	19 (1.68%)	98 (0.67%)	0.000169	0.00354
43	GO:0005786	signal recognition particle, endoplasmic reticulum targeting	4 (0.35%)	5 (0.03%)	0.00017	0.00354
44	GO:0044431	Golgi apparatus part	43 (3.8%)	325 (2.23%)	0.000407	0.008124
45	GO:0009986	cell surface	57 (5.04%)	466 (3.2%)	0.000409	0.008124
46	GO:0048179	activin receptor complex	3 (0.27%)	3 (0.02%)	0.000469	0.009097
47	GO:0048500	signal recognition particle	4 (0.35%)	6 (0.04%)	0.00048	0.009114
48	GO:0030127	COPII vesicle coat	5 (0.44%)	10 (0.07%)	0.000509	0.00947
49	GO:0005769	early endosome	27 (2.39%)	177 (1.22%)	0.000549	0.010012
50	GO:0022626	cytosolic ribosome	18 (1.59%)	99 (0.68%)	0.000562	0.010037
51	GO:0032991	protein-containing complex	345 (30.5%)	3831 (26.33%)	0.000597	0.010387
52	GO:0000139	Golgi membrane	26 (2.3%)	169 (1.16%)	0.000605	0.010387
53	GO:0097708	intracellular vesicle	100 (8.84%)	940 (6.46%)	0.000701	0.011807
54	GO:0031090	organelle membrane	113 (9.99%)	1089 (7.49%)	0.000798	0.013195
55	GO:0031410	cytoplasmic vesicle	99 (8.75%)	934 (6.42%)	0.000841	0.013599
56	GO:0012507	ER to Golgi transport vesicle membrane	5 (0.44%)	11 (0.08%)	0.000874	0.013599
57	GO:0034358	plasma lipoprotein particle	6 (0.53%)	16 (0.11%)	0.000883	0.013599
58	GO:1990777	lipoprotein particle	6 (0.53%)	16 (0.11%)	0.000883	0.013599
59	GO:0031982	vesicle	107 (9.46%)	1027 (7.06%)	0.000955	0.014458
60	GO:0030117	membrane coat	14 (1.24%)	73 (0.5%)	0.00131	0.019175
61	GO:0048475	coated membrane	14 (1.24%)	73 (0.5%)	0.00131	0.019175
62	GO:0022627	cytosolic small ribosomal subunit	9 (0.8%)	36 (0.25%)	0.001385	0.019945
63	GO:0031974	membrane-enclosed lumen	298 (26.35%)	3304 (22.71%)	0.001525	0.020952
64	GO:0043233	organelle lumen	298 (26.35%)	3304 (22.71%)	0.001525	0.020952
65	GO:0070013	intracellular organelle lumen	298 (26.35%)	3304 (22.71%)	0.001525	0.020952
66	GO:0046581	intercellular canaliculus	3 (0.27%)	4 (0.03%)	0.001765	0.023887
67	GO:0005768	endosome	56 (4.95%)	485 (3.33%)	0.001797	0.023955
68	GO:0005634	nucleus	402 (35.54%)	4602 (31.63%)	0.00193	0.02525
69	GO:0036513	Derlin-1 retrotranslocation complex	4 (0.35%)	8 (0.05%)	0.001971	0.02525
70	GO:0044445	cytosolic part	26 (2.3%)	183 (1.26%)	0.001979	0.02525
71	GO:0016529	sarcoplasmic reticulum	7 (0.62%)	25 (0.17%)	0.002328	0.029285
72	GO:0030659	cytoplasmic vesicle membrane	21 (1.86%)	140 (0.96%)	0.002666	0.033063
73	GO:0030663	COPI-coated vesicle membrane	5 (0.44%)	14 (0.1%)	0.003108	0.038023
74	GO:0005793	endoplasmic reticulum-Golgi intermediate compartment	10 (0.88%)	49 (0.34%)	0.003892	0.046966
75	GO:0005577	fibrinogen complex	3 (0.27%)	5 (0.03%)	0.004158	0.048222
76	GO:0005787	signal peptidase complex	3 (0.27%)	5 (0.03%)	0.004158	0.048222
77	GO:0034366	spherical high-density lipoprotein particle	3 (0.27%)	5 (0.03%)	0.004158	0.048222
