# Supplementary material for: Single-nucleus transcriptome sequencing reveals hepatic cell atlas in pigs
Source: BMC Genomics. 2023 Dec 12;24:770. doi: 10.1186/s12864-023-09765-9 (PMC10717992; doi:10.1186/s12864-023-09765-9)
Supplement: Supplementary file 13 — Additional file 13. Table S13. Hepatocytes differential gene KEGG significant enrichment（DHL-VS-DHBL). [file 12864_2023_9765_MOESM13_ESM.xlsx]

## Sheet: Sheet1
Table S13. Hepatocytes differential gene KEGG significant enrichment（DHL-VS-DHBL）
27 significant up	2 significant down	KEGG_A_class	KEGG_B_class	Pathway	Cluster_Hepatocytes (758)	All (8756)	Pvalue	Qvalue
significant up	down	Cellular Processes	Transport and catabolism	Peroxisome	19	82	5.41682e-05	0.00128811
significant up	down	Cellular Processes	Cell growth and death	Ferroptosis	13	60	0.00155609	0.0180567
up	significant down	Genetic Information Processing	Folding, sorting and degradation	Protein processing in endoplasmic reticulum	50	161	2.18714e-16	3.66346e-14
/	sgnificant down	Genetic Information Processing	Folding, sorting and degradation	Protein export	12	22	4.66398e-08	5.20811e-06
significant up	down	Metabolism	Global and overview maps	Metabolic pathways	218	1466	3.07767e-18	1.03102e-15
significant up	down	Metabolism	Lipid metabolism	Steroid hormone biosynthesis	17	50	4.6157e-07	3.35602e-05
significant up	down	Metabolism	Amino acid metabolism	Tryptophan metabolism	16	45	5.00898e-07	3.35602e-05
significant up	/	Metabolism	Xenobiotics biodegradation and metabolism	Drug metabolism - cytochrome P450	17	52	8.71528e-07	4.86603e-05
significant up	down	Metabolism	Lipid metabolism	Fatty acid degradation	15	43	1.5119e-06	7.23552e-05
significant up	down	Metabolism	Xenobiotics biodegradation and metabolism	Drug metabolism - other enzymes	19	66	1.79332e-06	7.50952e-05
significant up	/	Metabolism	Lipid metabolism	Primary bile acid biosynthesis	8	16	2.0861e-05	0.000698842
significant up	down	Metabolism	Metabolism of cofactors and vitamins	Retinol metabolism	16	59	2.67726e-05	0.000815348
significant up	down	Metabolism	Xenobiotics biodegradation and metabolism	Metabolism of xenobiotics by cytochrome P450	15	54	3.49553e-05	0.000975836
significant up	/	Metabolism	Carbohydrate metabolism	Ascorbate and aldarate metabolism	9	22	4.6079e-05	0.00118742
significant up	down	Metabolism	Amino acid metabolism	Valine, leucine and isoleucine degradation	14	50	5.76767e-05	0.00128811
significant up	down	Metabolism	Amino acid metabolism	Histidine metabolism	9	24	0.000103361	0.00216413
significant up	down	Metabolism	Amino acid metabolism	Glycine, serine and threonine metabolism	12	42	0.000157046	0.00283129
significant up	down	Metabolism	Lipid metabolism	Glycerolipid metabolism	15	61	0.000160581	0.00283129
significant up	down	Metabolism	Amino acid metabolism	Cysteine and methionine metabolism	13	49	0.000192489	0.00307066
significant up	down	Metabolism	Carbohydrate metabolism	Propanoate metabolism	10	34	0.000427335	0.00622423
significant up	down	Metabolism	Global and overview maps	Fatty acid metabolism	13	56	0.000786	0.0105324
significant up	down	Metabolism	Global and overview maps	Biosynthesis of amino acids	15	72	0.00107225	0.0138156
significant up	down	Metabolism	Carbohydrate metabolism	Pentose and glucuronate interconversions	8	26	0.00115829	0.0143714
significant up	down	Metabolism	Amino acid metabolism	Arginine and proline metabolism	12	53	0.00156312	0.0180567
up	down	Metabolism	Amino acid metabolism	Valine, leucine and isoleucine biosynthesis	3	4	0.00241843	0.0270058
significant up	down	Metabolism	Metabolism of cofactors and vitamins	Folate biosynthesis	7	23	0.00252827	0.0273217
significant up	down	Organismal Systems	Digestive system	Cholesterol metabolism	14	54	0.000144006	0.00283129
significant up	down	Organismal Systems	Digestive system	Bile secretion	17	79	0.000342076	0.00520888
significant up	down	Organismal Systems	Endocrine system	PPAR signaling pathway	17	82	0.000542182	0.00756795
significant up	down	Organismal Systems	Immune system	Complement and coagulation cascades	25	161	0.00285544	0.0298928
